# Supplementary material for: FibroChip, a Functional DNA Microarray to Monitor Cellulolytic and Hemicellulolytic Activities of Rumen Microbiota
Source: Front Microbiol. 2018 Feb 13;9:215. doi: 10.3389/fmicb.2018.00215 (PMC5816793; doi:10.3389/fmicb.2018.00215)
Supplement: Supplementary file 1 [file Data_Sheet_1.XLSX]

## Sheet: Feuil1
	Microorganism	CE1	CE6	GH10	GH11	GH43	GH48	GH5	GH9	Total
Bacteria	Agathobacter rectalis					4		1		5
	Bacteroides fragilis					17		1		18
	Bacteroides ovatus					10				10
	Bacteroides sp			2		1				3
	Bacteroides thetaiotaomicron					23				23
	Bacteroides xylanisolvens			2		22				24
	Bifidobacterium adolescentis					5		2		7
	Bifidobacterium animalis					9		4		13
	Bifidobacterium longum					11		5		16
	Butyrivibrio fibrisolvens			20		2		2	1	25
	Butyrivibrio hungatei				1					1
	Cellulomonas fimi			3	1		1			5
	Cellulomonas flavigena			1	2					3
	Cellulosilyticum ruminicola	1		6	2	4	1	5	3	22
	Clostridioides difficile		1			2				3
	Clostridium acetobutylicum	1	1				1			3
	Clostridium beijerinckii		1							1
	Clostridium cellulolyticum	4	1				1			6
	Clostridium cellulovorans						1			1
	Clostridium clariflavum						1			1
	Enterobacter sp					3				3
	Enterococcus faecium					2				2
	Eubacterium cellulosolvens							2	3	5
	Eubacterium eligens					3		1		4
	Fibrobacter intestinalis				1			1		2
	Fibrobacter succinogenes		5	4	3			14	11	37
	Lactobacillus brevis					3				3
	Lactobacillus fermentum					1				1
	Lactococcus lactis					10				10
	Prevotella bryantii			3		1		1		5
	Prevotella ruminicola			2		1		2		5
	Pseudobacteroides cellulosolvens						1			1
	Pseudobutyrivibrio xylanivorans				3					3
	Roseburia hominis					1				1
	Roseburia intestinalis			1		11				12
	Ruminiclostridium thermocellum	5								5
	Ruminococcus albus	1			2		2	7	4	16
	Ruminococcus champanellensis			2						2
	Ruminococcus flavefaciens	1		1	3			2	1	8
	Ruminococcus sp	1			1					2
	Selenomonas ruminantium					1				1
Protozoa	Epidinium caudatum			1				4		5
	Epidinium ecaudatum			2	1			6	2	11
	Eudiplodinium maggii			1						1
	Polyplastron multivesiculatum			2	2			4		8
Fungi	Neocallimastix frontalis				10			1		11
	Neocallimastix patriciarum	1	1	1	4			2		9
	Neocallimastix sp				2		1			3
	Orpinomyces joyonii							3		3
	Orpinomyces sp	2	1	1	2			4		10
	Piromyces communis				2					2
	Piromyces equi						1	1		2
	Piromyces rhizinflatus							1		1
	Piromyces sp	1			1		2		3	7
	uncultured Neocallimastigales				1					1
	Total	18	11	55	44	147	13	76	28	392
