# Supplementary material for: FibroChip, a Functional DNA Microarray to Monitor Cellulolytic and Hemicellulolytic Activities of Rumen Microbiota
Source: Front Microbiol. 2018 Feb 13;9:215. doi: 10.3389/fmicb.2018.00215 (PMC5816793; doi:10.3389/fmicb.2018.00215)
Supplement: Supplementary file 2 [file Data_Sheet_2.XLSX]

## Sheet: Feuil1
Organism	Function	Protein NCBI accession number	Design	Length	Probe identification for each gene
Bacteroides fragilis YCH46	GH5	BAD47591	HiSpOD	25 mers	1
Bacteroides fragilis YCH46	GH5	BAD47591	HiSpOD	25 mers	2
Bacteroides fragilis YCH46	GH5	BAD47591	HiSpOD	25 mers	3
Bacteroides fragilis YCH46	GH5	BAD47591	HiSpOD	25 mers	4
Bacteroides fragilis YCH46	GH5	BAD47591	HiSpOD	25 mers	5
Bacteroides fragilis YCH46	GH5	BAD47591	HiSpOD	25 mers	6
Bacteroides fragilis YCH46	GH5	BAD47591	HiSpOD+GoArrays	54 mers	1_2
Bacteroides fragilis YCH46	GH5	BAD47591	HiSpOD+GoArrays	54 mers	1_3
Bacteroides fragilis YCH46	GH5	BAD47591	HiSpOD+GoArrays	54 mers	1_4
Bacteroides fragilis YCH46	GH5	BAD47591	HiSpOD+GoArrays	54 mers	1_5
Bacteroides fragilis YCH46	GH5	BAD47591	HiSpOD+GoArrays	54 mers	2_3
Bacteroides fragilis YCH46	GH5	BAD47591	HiSpOD+GoArrays	54 mers	2_4
Bacteroides fragilis YCH46	GH5	BAD47591	HiSpOD+GoArrays	54 mers	2_5
Bacteroides fragilis YCH46	GH5	BAD47591	HiSpOD+GoArrays	54 mers	2_6
Bacteroides fragilis YCH46	GH5	BAD47591	HiSpOD+GoArrays	54 mers	3_4
Bacteroides fragilis YCH46	GH5	BAD47591	HiSpOD+GoArrays	54 mers	3_5
Bacteroides fragilis YCH46	GH5	BAD47591	HiSpOD+GoArrays	54 mers	3_6
Bacteroides fragilis YCH46	GH5	BAD47591	HiSpOD+GoArrays	54 mers	4_5
Bacteroides fragilis YCH46	GH5	BAD47591	HiSpOD+GoArrays	54 mers	4_6
Bacteroides fragilis YCH46	GH5	BAD47591	HiSpOD+GoArrays	54 mers	5_6
Bifidobacterium adolescentis ATCC 15703	GH5	BAF39983	HiSpOD	25 mers	1
Bifidobacterium adolescentis ATCC 15703	GH5	BAF39983	HiSpOD	25 mers	2
Bifidobacterium adolescentis ATCC 15703	GH5	BAF39983	HiSpOD	25 mers	3
Bifidobacterium adolescentis ATCC 15703	GH5	BAF39983	HiSpOD	25 mers	4
Bifidobacterium adolescentis ATCC 15703	GH5	BAF39983	HiSpOD+GoArrays	54 mers	1_2
Bifidobacterium adolescentis ATCC 15703	GH5	BAF39983	HiSpOD+GoArrays	54 mers	1_3
Bifidobacterium adolescentis ATCC 15703	GH5	BAF39983	HiSpOD+GoArrays	54 mers	1_4
Bifidobacterium adolescentis ATCC 15703	GH5	BAF39983	HiSpOD+GoArrays	54 mers	2_3
Bifidobacterium adolescentis ATCC 15703	GH5	BAF39983	HiSpOD+GoArrays	54 mers	2_4
Bifidobacterium adolescentis ATCC 15703	GH5	BAF39983	HiSpOD+GoArrays	54 mers	3_4
Bifidobacterium adolescentis ATCC 15703	GH5	BAF39985	HiSpOD	25 mers	1
Bifidobacterium adolescentis ATCC 15703	GH5	BAF39985	HiSpOD	25 mers	2
Bifidobacterium adolescentis ATCC 15703	GH5	BAF39985	HiSpOD+GoArrays	54 mers	1_2
Bifidobacterium animalis subsp. lactis BI07/Bifidobacterium animalis subsp. lactis AD011/Bifidobacterium animalis subsp. lactis Bl-04 Bl-04; ATCC SD5219 /Bifidobacterium animalis subsp. lactis DSM 10140	GH5	BAH23806/ACL28941/ACS46797/ACS48364	HiSpOD	25 mers	1
Bifidobacterium animalis subsp. lactis BI07/Bifidobacterium animalis subsp. lactis AD011/Bifidobacterium animalis subsp. lactis Bl-04 Bl-04; ATCC SD5219 /Bifidobacterium animalis subsp. lactis DSM 10140	GH5	BAH23806/ACL28941/ACS46797/ACS48364	HiSpOD	25 mers	2
Bifidobacterium animalis subsp. lactis BI07/Bifidobacterium animalis subsp. lactis AD011/Bifidobacterium animalis subsp. lactis Bl-04 Bl-04; ATCC SD5219 /Bifidobacterium animalis subsp. lactis DSM 10140	GH5	BAH23806/ACL28941/ACS46797/ACS48364	HiSpOD	25 mers	3
Bifidobacterium animalis subsp. lactis BI07/Bifidobacterium animalis subsp. lactis AD011/Bifidobacterium animalis subsp. lactis Bl-04 Bl-04; ATCC SD5219 /Bifidobacterium animalis subsp. lactis DSM 10140	GH5	BAH23806/ACL28941/ACS46797/ACS48364	HiSpOD	25 mers	4
Bifidobacterium animalis subsp. lactis BI07/Bifidobacterium animalis subsp. lactis AD011/Bifidobacterium animalis subsp. lactis Bl-04 Bl-04; ATCC SD5219 /Bifidobacterium animalis subsp. lactis DSM 10140	GH5	BAH23806/ACL28941/ACS46797/ACS48364	HiSpOD	25 mers	5
Bifidobacterium animalis subsp. lactis BI07/Bifidobacterium animalis subsp. lactis AD011/Bifidobacterium animalis subsp. lactis Bl-04 Bl-04; ATCC SD5219 /Bifidobacterium animalis subsp. lactis DSM 10140	GH5	BAH23806/ACL28941/ACS46797/ACS48364	HiSpOD+GoArrays	54 mers	1_2
Bifidobacterium animalis subsp. lactis BI07/Bifidobacterium animalis subsp. lactis AD011/Bifidobacterium animalis subsp. lactis Bl-04 Bl-04; ATCC SD5219 /Bifidobacterium animalis subsp. lactis DSM 10140	GH5	BAH23806/ACL28941/ACS46797/ACS48364	HiSpOD+GoArrays	54 mers	1_3
Bifidobacterium animalis subsp. lactis BI07/Bifidobacterium animalis subsp. lactis AD011/Bifidobacterium animalis subsp. lactis Bl-04 Bl-04; ATCC SD5219 /Bifidobacterium animalis subsp. lactis DSM 10140	GH5	BAH23806/ACL28941/ACS46797/ACS48364	HiSpOD+GoArrays	54 mers	1_4
Bifidobacterium animalis subsp. lactis BI07/Bifidobacterium animalis subsp. lactis AD011/Bifidobacterium animalis subsp. lactis Bl-04 Bl-04; ATCC SD5219 /Bifidobacterium animalis subsp. lactis DSM 10140	GH5	BAH23806/ACL28941/ACS46797/ACS48364	HiSpOD+GoArrays	54 mers	1_5
Bifidobacterium animalis subsp. lactis BI07/Bifidobacterium animalis subsp. lactis AD011/Bifidobacterium animalis subsp. lactis Bl-04 Bl-04; ATCC SD5219 /Bifidobacterium animalis subsp. lactis DSM 10140	GH5	BAH23806/ACL28941/ACS46797/ACS48364	HiSpOD+GoArrays	54 mers	2_3
Bifidobacterium animalis subsp. lactis BI07/Bifidobacterium animalis subsp. lactis AD011/Bifidobacterium animalis subsp. lactis Bl-04 Bl-04; ATCC SD5219 /Bifidobacterium animalis subsp. lactis DSM 10140	GH5	BAH23806/ACL28941/ACS46797/ACS48364	HiSpOD+GoArrays	54 mers	2_4
Bifidobacterium animalis subsp. lactis BI07/Bifidobacterium animalis subsp. lactis AD011/Bifidobacterium animalis subsp. lactis Bl-04 Bl-04; ATCC SD5219 /Bifidobacterium animalis subsp. lactis DSM 10140	GH5	BAH23806/ACL28941/ACS46797/ACS48364	HiSpOD+GoArrays	54 mers	2_5
Bifidobacterium animalis subsp. lactis BI07/Bifidobacterium animalis subsp. lactis AD011/Bifidobacterium animalis subsp. lactis Bl-04 Bl-04; ATCC SD5219 /Bifidobacterium animalis subsp. lactis DSM 10140	GH5	BAH23806/ACL28941/ACS46797/ACS48364	HiSpOD+GoArrays	54 mers	3_4
Bifidobacterium animalis subsp. lactis BI07/Bifidobacterium animalis subsp. lactis AD011/Bifidobacterium animalis subsp. lactis Bl-04 Bl-04; ATCC SD5219 /Bifidobacterium animalis subsp. lactis DSM 10140	GH5	BAH23806/ACL28941/ACS46797/ACS48364	HiSpOD+GoArrays	54 mers	3_5
Bifidobacterium animalis subsp. lactis BI07/Bifidobacterium animalis subsp. lactis AD011/Bifidobacterium animalis subsp. lactis Bl-04 Bl-04; ATCC SD5219 /Bifidobacterium animalis subsp. lactis DSM 10140	GH5	BAH23806/ACL28941/ACS46797/ACS48364	HiSpOD+GoArrays	54 mers	4_5
Bifidobacterium longum DJO10A/Bifidobacterium longum NCC2705	GH5	ACD97641/AAN25133,NP_696497	HiSpOD	25 mers	1
Bifidobacterium longum DJO10A/Bifidobacterium longum NCC2705	GH5	ACD97641/AAN25133,NP_696497	HiSpOD	25 mers	2
Bifidobacterium longum DJO10A/Bifidobacterium longum NCC2705	GH5	ACD97641/AAN25133,NP_696497	HiSpOD	25 mers	3
Bifidobacterium longum DJO10A/Bifidobacterium longum NCC2705	GH5	ACD97641/AAN25133,NP_696497	HiSpOD	25 mers	4
Bifidobacterium longum DJO10A/Bifidobacterium longum NCC2705	GH5	ACD97641/AAN25133,NP_696497	HiSpOD	25 mers	5
Bifidobacterium longum DJO10A/Bifidobacterium longum NCC2705	GH5	ACD97641/AAN25133,NP_696497	HiSpOD	25 mers	6
Bifidobacterium longum DJO10A/Bifidobacterium longum NCC2705	GH5	ACD97641/AAN25133,NP_696497	HiSpOD+GoArrays	54 mers	1_2
Bifidobacterium longum DJO10A/Bifidobacterium longum NCC2705	GH5	ACD97641/AAN25133,NP_696497	HiSpOD+GoArrays	54 mers	1_3
Bifidobacterium longum DJO10A/Bifidobacterium longum NCC2705	GH5	ACD97641/AAN25133,NP_696497	HiSpOD+GoArrays	54 mers	1_4
Bifidobacterium longum DJO10A/Bifidobacterium longum NCC2705	GH5	ACD97641/AAN25133,NP_696497	HiSpOD+GoArrays	54 mers	1_5
Bifidobacterium longum DJO10A/Bifidobacterium longum NCC2705	GH5	ACD97641/AAN25133,NP_696497	HiSpOD+GoArrays	54 mers	1_6
Bifidobacterium longum DJO10A/Bifidobacterium longum NCC2705	GH5	ACD97641/AAN25133,NP_696497	HiSpOD+GoArrays	54 mers	2_3
Bifidobacterium longum DJO10A/Bifidobacterium longum NCC2705	GH5	ACD97641/AAN25133,NP_696497	HiSpOD+GoArrays	54 mers	2_4
Bifidobacterium longum DJO10A/Bifidobacterium longum NCC2705	GH5	ACD97641/AAN25133,NP_696497	HiSpOD+GoArrays	54 mers	2_5
Bifidobacterium longum DJO10A/Bifidobacterium longum NCC2705	GH5	ACD97641/AAN25133,NP_696497	HiSpOD+GoArrays	54 mers	2_6
Bifidobacterium longum DJO10A/Bifidobacterium longum NCC2705	GH5	ACD97641/AAN25133,NP_696497	HiSpOD+GoArrays	54 mers	3_4
Bifidobacterium longum DJO10A/Bifidobacterium longum NCC2705	GH5	ACD97641/AAN25133,NP_696497	HiSpOD+GoArrays	54 mers	3_5
Bifidobacterium longum DJO10A/Bifidobacterium longum NCC2705	GH5	ACD97641/AAN25133,NP_696497	HiSpOD+GoArrays	54 mers	3_6
Bifidobacterium longum DJO10A/Bifidobacterium longum NCC2705	GH5	ACD97641/AAN25133,NP_696497	HiSpOD+GoArrays	54 mers	4_5
Bifidobacterium longum DJO10A/Bifidobacterium longum NCC2705	GH5	ACD97641/AAN25133,NP_696497	HiSpOD+GoArrays	54 mers	4_6
Bifidobacterium longum DJO10A/Bifidobacterium longum NCC2705	GH5	ACD97641/AAN25133,NP_696497	HiSpOD+GoArrays	54 mers	5_6
Bifidobacterium longum subsp. infantis ATCC 15697 = JCM 1222 = DSM 20088	GH5	ACJ53432	HiSpOD	25 mers	1
Bifidobacterium longum subsp. infantis ATCC 15697 = JCM 1222 = DSM 20088	GH5	ACJ53432	HiSpOD	25 mers	2
Bifidobacterium longum subsp. infantis ATCC 15697 = JCM 1222 = DSM 20088	GH5	ACJ53432	HiSpOD	25 mers	3
Bifidobacterium longum subsp. infantis ATCC 15697 = JCM 1222 = DSM 20088	GH5	ACJ53432	HiSpOD	25 mers	4
Bifidobacterium longum subsp. infantis ATCC 15697 = JCM 1222 = DSM 20088	GH5	ACJ53432	HiSpOD	25 mers	5
Bifidobacterium longum subsp. infantis ATCC 15697 = JCM 1222 = DSM 20088	GH5	ACJ53432	HiSpOD+GoArrays	54 mers	1_2
Bifidobacterium longum subsp. infantis ATCC 15697 = JCM 1222 = DSM 20088	GH5	ACJ53432	HiSpOD+GoArrays	54 mers	1_3
Bifidobacterium longum subsp. infantis ATCC 15697 = JCM 1222 = DSM 20088	GH5	ACJ53432	HiSpOD+GoArrays	54 mers	1_4
Bifidobacterium longum subsp. infantis ATCC 15697 = JCM 1222 = DSM 20088	GH5	ACJ53432	HiSpOD+GoArrays	54 mers	1_5
Bifidobacterium longum subsp. infantis ATCC 15697 = JCM 1222 = DSM 20088	GH5	ACJ53432	HiSpOD+GoArrays	54 mers	2_3
Bifidobacterium longum subsp. infantis ATCC 15697 = JCM 1222 = DSM 20088	GH5	ACJ53432	HiSpOD+GoArrays	54 mers	2_4
Bifidobacterium longum subsp. infantis ATCC 15697 = JCM 1222 = DSM 20088	GH5	ACJ53432	HiSpOD+GoArrays	54 mers	2_5
Bifidobacterium longum subsp. infantis ATCC 15697 = JCM 1222 = DSM 20088	GH5	ACJ53432	HiSpOD+GoArrays	54 mers	3_4
Bifidobacterium longum subsp. infantis ATCC 15697 = JCM 1222 = DSM 20088	GH5	ACJ53432	HiSpOD+GoArrays	54 mers	3_5
Bifidobacterium longum subsp. infantis ATCC 15697 = JCM 1222 = DSM 20088	GH5	ACJ53432	HiSpOD+GoArrays	54 mers	4_5
Bifidobacterium longum subsp. infantis ATCC 15697 = JCM 1222 = DSM 20088/Bifidobacterium longum NCC2705	GH5	ACJ51728/AAN25544,NP_696908	HiSpOD	25 mers	1
Bifidobacterium longum subsp. infantis ATCC 15697 = JCM 1222 = DSM 20088/Bifidobacterium longum NCC2705	GH5	ACJ51728/AAN25544,NP_696908	HiSpOD	25 mers	2
Bifidobacterium longum subsp. infantis ATCC 15697 = JCM 1222 = DSM 20088/Bifidobacterium longum NCC2705	GH5	ACJ51728/AAN25544,NP_696908	HiSpOD	25 mers	3
Bifidobacterium longum subsp. infantis ATCC 15697 = JCM 1222 = DSM 20088/Bifidobacterium longum NCC2705	GH5	ACJ51728/AAN25544,NP_696908	HiSpOD+GoArrays	54 mers	1_2
Bifidobacterium longum subsp. infantis ATCC 15697 = JCM 1222 = DSM 20088/Bifidobacterium longum NCC2705	GH5	ACJ51728/AAN25544,NP_696908	HiSpOD+GoArrays	54 mers	1_3
Bifidobacterium longum subsp. infantis ATCC 15697 = JCM 1222 = DSM 20088/Bifidobacterium longum NCC2705	GH5	ACJ51728/AAN25544,NP_696908	HiSpOD+GoArrays	54 mers	2_3
Butyrivibrio fibrisolvens A46	GH5	AAA20893	HiSpOD	25 mers	1
Butyrivibrio fibrisolvens A46	GH5	AAA20893	HiSpOD	25 mers	2
Butyrivibrio fibrisolvens A46	GH5	AAA20893	HiSpOD	25 mers	3
Butyrivibrio fibrisolvens A46	GH5	AAA20893	HiSpOD	25 mers	4
Butyrivibrio fibrisolvens A46	GH5	AAA20893	HiSpOD	25 mers	5
Butyrivibrio fibrisolvens A46	GH5	AAA20893	HiSpOD+GoArrays	54 mers	1_2
Butyrivibrio fibrisolvens A46	GH5	AAA20893	HiSpOD+GoArrays	54 mers	1_3
Butyrivibrio fibrisolvens A46	GH5	AAA20893	HiSpOD+GoArrays	54 mers	1_4
Butyrivibrio fibrisolvens A46	GH5	AAA20893	HiSpOD+GoArrays	54 mers	1_5
Butyrivibrio fibrisolvens A46	GH5	AAA20893	HiSpOD+GoArrays	54 mers	2_3
Butyrivibrio fibrisolvens A46	GH5	AAA20893	HiSpOD+GoArrays	54 mers	2_4
Butyrivibrio fibrisolvens A46	GH5	AAA20893	HiSpOD+GoArrays	54 mers	2_5
Butyrivibrio fibrisolvens A46	GH5	AAA20893	HiSpOD+GoArrays	54 mers	3_4
Butyrivibrio fibrisolvens A46	GH5	AAA20893	HiSpOD+GoArrays	54 mers	3_5
Butyrivibrio fibrisolvens A46	GH5	AAA20893	HiSpOD+GoArrays	54 mers	4_5
Butyrivibrio fibrisolvens H17C	GH5	CAA35574	HiSpOD	25 mers	1
Butyrivibrio fibrisolvens H17C	GH5	CAA35574	HiSpOD	25 mers	2
Butyrivibrio fibrisolvens H17C	GH5	CAA35574	HiSpOD	25 mers	3
Butyrivibrio fibrisolvens H17C	GH5	CAA35574	HiSpOD	25 mers	4
Butyrivibrio fibrisolvens H17C	GH5	CAA35574	HiSpOD	25 mers	5
Butyrivibrio fibrisolvens H17C	GH5	CAA35574	HiSpOD+GoArrays	54 mers	1_2
Butyrivibrio fibrisolvens H17C	GH5	CAA35574	HiSpOD+GoArrays	54 mers	1_3
Butyrivibrio fibrisolvens H17C	GH5	CAA35574	HiSpOD+GoArrays	54 mers	1_4
Butyrivibrio fibrisolvens H17C	GH5	CAA35574	HiSpOD+GoArrays	54 mers	2_3
Butyrivibrio fibrisolvens H17C	GH5	CAA35574	HiSpOD+GoArrays	54 mers	2_4
Butyrivibrio fibrisolvens H17C	GH5	CAA35574	HiSpOD+GoArrays	54 mers	3_4
Butyrivibrio fibrisolvens H17C	GH5	CAA35574	HiSpOD+GoArrays	54 mers	3_5
Butyrivibrio fibrisolvens H17C	GH5	CAA35574	HiSpOD+GoArrays	54 mers	4_5
Cellulosilyticum ruminicola CGMCC 1.5065	GH5	ACZ98591	HiSpOD	25 mers	1
Cellulosilyticum ruminicola CGMCC 1.5065	GH5	ACZ98591	HiSpOD	25 mers	2
Cellulosilyticum ruminicola CGMCC 1.5065	GH5	ACZ98591	HiSpOD	25 mers	3
Cellulosilyticum ruminicola CGMCC 1.5065	GH5	ACZ98591	HiSpOD	25 mers	4
Cellulosilyticum ruminicola CGMCC 1.5065	GH5	ACZ98591	HiSpOD	25 mers	5
Cellulosilyticum ruminicola CGMCC 1.5065	GH5	ACZ98591	HiSpOD	25 mers	6
Cellulosilyticum ruminicola CGMCC 1.5065	GH5	ACZ98591	HiSpOD+GoArrays	54 mers	1_2
Cellulosilyticum ruminicola CGMCC 1.5065	GH5	ACZ98591	HiSpOD+GoArrays	54 mers	1_3
Cellulosilyticum ruminicola CGMCC 1.5065	GH5	ACZ98591	HiSpOD+GoArrays	54 mers	1_4
Cellulosilyticum ruminicola CGMCC 1.5065	GH5	ACZ98591	HiSpOD+GoArrays	54 mers	1_5
Cellulosilyticum ruminicola CGMCC 1.5065	GH5	ACZ98591	HiSpOD+GoArrays	54 mers	1_6
Cellulosilyticum ruminicola CGMCC 1.5065	GH5	ACZ98591	HiSpOD+GoArrays	54 mers	2_3
Cellulosilyticum ruminicola CGMCC 1.5065	GH5	ACZ98591	HiSpOD+GoArrays	54 mers	2_4
Cellulosilyticum ruminicola CGMCC 1.5065	GH5	ACZ98591	HiSpOD+GoArrays	54 mers	2_5
Cellulosilyticum ruminicola CGMCC 1.5065	GH5	ACZ98591	HiSpOD+GoArrays	54 mers	2_6
Cellulosilyticum ruminicola CGMCC 1.5065	GH5	ACZ98591	HiSpOD+GoArrays	54 mers	3_4
Cellulosilyticum ruminicola CGMCC 1.5065	GH5	ACZ98591	HiSpOD+GoArrays	54 mers	3_5
Cellulosilyticum ruminicola CGMCC 1.5065	GH5	ACZ98591	HiSpOD+GoArrays	54 mers	3_6
Cellulosilyticum ruminicola CGMCC 1.5065	GH5	ACZ98591	HiSpOD+GoArrays	54 mers	4_5
Cellulosilyticum ruminicola CGMCC 1.5065	GH5	ACZ98591	HiSpOD+GoArrays	54 mers	4_6
Cellulosilyticum ruminicola CGMCC 1.5065	GH5	ACZ98591	HiSpOD+GoArrays	54 mers	5_6
Cellulosilyticum ruminicola CGMCC 1.5065	GH5	ACZ98599	HiSpOD	25 mers	1
Cellulosilyticum ruminicola CGMCC 1.5065	GH5	ACZ98599	HiSpOD	25 mers	2
Cellulosilyticum ruminicola CGMCC 1.5065	GH5	ACZ98599	HiSpOD	25 mers	3
Cellulosilyticum ruminicola CGMCC 1.5065	GH5	ACZ98599	HiSpOD	25 mers	4
Cellulosilyticum ruminicola CGMCC 1.5065	GH5	ACZ98599	HiSpOD	25 mers	5
Cellulosilyticum ruminicola CGMCC 1.5065	GH5	ACZ98599	HiSpOD	25 mers	6
Cellulosilyticum ruminicola CGMCC 1.5065	GH5	ACZ98599	HiSpOD+GoArrays	54 mers	1_2
Cellulosilyticum ruminicola CGMCC 1.5065	GH5	ACZ98599	HiSpOD+GoArrays	54 mers	1_3
Cellulosilyticum ruminicola CGMCC 1.5065	GH5	ACZ98599	HiSpOD+GoArrays	54 mers	1_4
Cellulosilyticum ruminicola CGMCC 1.5065	GH5	ACZ98599	HiSpOD+GoArrays	54 mers	2_3
Cellulosilyticum ruminicola CGMCC 1.5065	GH5	ACZ98599	HiSpOD+GoArrays	54 mers	2_4
Cellulosilyticum ruminicola CGMCC 1.5065	GH5	ACZ98599	HiSpOD+GoArrays	54 mers	2_5
Cellulosilyticum ruminicola CGMCC 1.5065	GH5	ACZ98599	HiSpOD+GoArrays	54 mers	3_4
Cellulosilyticum ruminicola CGMCC 1.5065	GH5	ACZ98599	HiSpOD+GoArrays	54 mers	3_5
Cellulosilyticum ruminicola CGMCC 1.5065	GH5	ACZ98599	HiSpOD+GoArrays	54 mers	3_6
Cellulosilyticum ruminicola CGMCC 1.5065	GH5	ACZ98599	HiSpOD+GoArrays	54 mers	4_5
Cellulosilyticum ruminicola CGMCC 1.5065	GH5	ACZ98599	HiSpOD+GoArrays	54 mers	4_6
Cellulosilyticum ruminicola CGMCC 1.5065	GH5	ACZ98599	HiSpOD+GoArrays	54 mers	5_6
Cellulosilyticum ruminicola CGMCC 1.5065	GH5	ACZ98603	HiSpOD	25 mers	1
Cellulosilyticum ruminicola CGMCC 1.5065	GH5	ACZ98603	HiSpOD	25 mers	2
Cellulosilyticum ruminicola CGMCC 1.5065	GH5	ACZ98603	HiSpOD	25 mers	3
Cellulosilyticum ruminicola CGMCC 1.5065	GH5	ACZ98603	HiSpOD+GoArrays	54 mers	1_2
Cellulosilyticum ruminicola CGMCC 1.5065	GH5	ACZ98603	HiSpOD+GoArrays	54 mers	1_3
Cellulosilyticum ruminicola CGMCC 1.5065	GH5	ACZ98603	HiSpOD+GoArrays	54 mers	2_3
Cellulosilyticum ruminicola CGMCC 1.5065	GH5	ACZ98607	HiSpOD	25 mers	1
Cellulosilyticum ruminicola CGMCC 1.5065	GH5	ACZ98607	HiSpOD	25 mers	2
Cellulosilyticum ruminicola CGMCC 1.5065	GH5	ACZ98607	HiSpOD	25 mers	3
Cellulosilyticum ruminicola CGMCC 1.5065	GH5	ACZ98607	HiSpOD	25 mers	4
Cellulosilyticum ruminicola CGMCC 1.5065	GH5	ACZ98607	HiSpOD	25 mers	5
Cellulosilyticum ruminicola CGMCC 1.5065	GH5	ACZ98607	HiSpOD	25 mers	6
Cellulosilyticum ruminicola CGMCC 1.5065	GH5	ACZ98607	HiSpOD+GoArrays	54 mers	1_2
Cellulosilyticum ruminicola CGMCC 1.5065	GH5	ACZ98607	HiSpOD+GoArrays	54 mers	1_3
Cellulosilyticum ruminicola CGMCC 1.5065	GH5	ACZ98607	HiSpOD+GoArrays	54 mers	1_4
Cellulosilyticum ruminicola CGMCC 1.5065	GH5	ACZ98607	HiSpOD+GoArrays	54 mers	1_5
Cellulosilyticum ruminicola CGMCC 1.5065	GH5	ACZ98607	HiSpOD+GoArrays	54 mers	1_6
Cellulosilyticum ruminicola CGMCC 1.5065	GH5	ACZ98607	HiSpOD+GoArrays	54 mers	2_3
Cellulosilyticum ruminicola CGMCC 1.5065	GH5	ACZ98607	HiSpOD+GoArrays	54 mers	2_4
Cellulosilyticum ruminicola CGMCC 1.5065	GH5	ACZ98607	HiSpOD+GoArrays	54 mers	2_5
Cellulosilyticum ruminicola CGMCC 1.5065	GH5	ACZ98607	HiSpOD+GoArrays	54 mers	2_6
Cellulosilyticum ruminicola CGMCC 1.5065	GH5	ACZ98607	HiSpOD+GoArrays	54 mers	3_4
Cellulosilyticum ruminicola CGMCC 1.5065	GH5	ACZ98607	HiSpOD+GoArrays	54 mers	3_5
Cellulosilyticum ruminicola CGMCC 1.5065	GH5	ACZ98607	HiSpOD+GoArrays	54 mers	3_6
Cellulosilyticum ruminicola CGMCC 1.5065	GH5	ACZ98607	HiSpOD+GoArrays	54 mers	4_5
Cellulosilyticum ruminicola CGMCC 1.5065	GH5	ACZ98607	HiSpOD+GoArrays	54 mers	4_6
Cellulosilyticum ruminicola CGMCC 1.5065	GH5	ACZ98607	HiSpOD+GoArrays	54 mers	5_6
Cellulosilyticum ruminicola CGMCC 1.5065	GH5	ACZ98609	HiSpOD	25 mers	1
Cellulosilyticum ruminicola CGMCC 1.5065	GH5	ACZ98609	HiSpOD	25 mers	2
Cellulosilyticum ruminicola CGMCC 1.5065	GH5	ACZ98609	HiSpOD	25 mers	3
Cellulosilyticum ruminicola CGMCC 1.5065	GH5	ACZ98609	HiSpOD	25 mers	4
Cellulosilyticum ruminicola CGMCC 1.5065	GH5	ACZ98609	HiSpOD+GoArrays	54 mers	1_2
Cellulosilyticum ruminicola CGMCC 1.5065	GH5	ACZ98609	HiSpOD+GoArrays	54 mers	1_3
Cellulosilyticum ruminicola CGMCC 1.5065	GH5	ACZ98609	HiSpOD+GoArrays	54 mers	1_4
Cellulosilyticum ruminicola CGMCC 1.5065	GH5	ACZ98609	HiSpOD+GoArrays	54 mers	2_3
Cellulosilyticum ruminicola CGMCC 1.5065	GH5	ACZ98609	HiSpOD+GoArrays	54 mers	2_4
Cellulosilyticum ruminicola CGMCC 1.5065	GH5	ACZ98609	HiSpOD+GoArrays	54 mers	3_4
Eubacterium cellulosolvens 5	GH5	BAE46390_I	HiSpOD	25 mers	1
Eubacterium cellulosolvens 5	GH5	BAE46390_I	HiSpOD	25 mers	2
Eubacterium cellulosolvens 5	GH5	BAE46390_I	HiSpOD	25 mers	3
Eubacterium cellulosolvens 5	GH5	BAE46390_I	HiSpOD+GoArrays	54 mers	1_2
Eubacterium cellulosolvens 5	GH5	BAE46390_I	HiSpOD+GoArrays	54 mers	1_3
Eubacterium cellulosolvens 5	GH5	BAE46390_I	HiSpOD+GoArrays	54 mers	2_3
Eubacterium cellulosolvens 5	GH5	BAE46390_I/BAE46390_II	HiSpOD	25 mers	1
Eubacterium cellulosolvens 5	GH5	BAE46390_I/BAE46390_II	HiSpOD	25 mers	2
Eubacterium eligens ATCC 27750	GH5	ACR73731	HiSpOD	25 mers	1
Eubacterium eligens ATCC 27750	GH5	ACR73731	HiSpOD	25 mers	2
Eubacterium eligens ATCC 27750	GH5	ACR73731	HiSpOD	25 mers	3
Eubacterium eligens ATCC 27750	GH5	ACR73731	HiSpOD	25 mers	4
Eubacterium eligens ATCC 27750	GH5	ACR73731	HiSpOD	25 mers	5
Eubacterium eligens ATCC 27750	GH5	ACR73731	HiSpOD+GoArrays	54 mers	1_2
Eubacterium eligens ATCC 27750	GH5	ACR73731	HiSpOD+GoArrays	54 mers	1_3
Eubacterium eligens ATCC 27750	GH5	ACR73731	HiSpOD+GoArrays	54 mers	1_4
Eubacterium eligens ATCC 27750	GH5	ACR73731	HiSpOD+GoArrays	54 mers	2_3
Eubacterium eligens ATCC 27750	GH5	ACR73731	HiSpOD+GoArrays	54 mers	2_4
Eubacterium eligens ATCC 27750	GH5	ACR73731	HiSpOD+GoArrays	54 mers	2_5
Eubacterium eligens ATCC 27750	GH5	ACR73731	HiSpOD+GoArrays	54 mers	3_4
Eubacterium eligens ATCC 27750	GH5	ACR73731	HiSpOD+GoArrays	54 mers	3_5
Eubacterium eligens ATCC 27750	GH5	ACR73731	HiSpOD+GoArrays	54 mers	4_5
Agathobacter rectalis ATCC 33656	GH5	ACR74405	HiSpOD	25 mers	1
Agathobacter rectalis ATCC 33656	GH5	ACR74405	HiSpOD	25 mers	2
Agathobacter rectalis ATCC 33656	GH5	ACR74405	HiSpOD	25 mers	3
Agathobacter rectalis ATCC 33656	GH5	ACR74405	HiSpOD	25 mers	4
Agathobacter rectalis ATCC 33656	GH5	ACR74405	HiSpOD	25 mers	5
Agathobacter rectalis ATCC 33656	GH5	ACR74405	HiSpOD+GoArrays	54 mers	1_2
Agathobacter rectalis ATCC 33656	GH5	ACR74405	HiSpOD+GoArrays	54 mers	1_3
Agathobacter rectalis ATCC 33656	GH5	ACR74405	HiSpOD+GoArrays	54 mers	1_4
Agathobacter rectalis ATCC 33656	GH5	ACR74405	HiSpOD+GoArrays	54 mers	2_3
Agathobacter rectalis ATCC 33656	GH5	ACR74405	HiSpOD+GoArrays	54 mers	2_4
Agathobacter rectalis ATCC 33656	GH5	ACR74405	HiSpOD+GoArrays	54 mers	2_5
Agathobacter rectalis ATCC 33656	GH5	ACR74405	HiSpOD+GoArrays	54 mers	3_4
Agathobacter rectalis ATCC 33656	GH5	ACR74405	HiSpOD+GoArrays	54 mers	3_5
Agathobacter rectalis ATCC 33656	GH5	ACR74405	HiSpOD+GoArrays	54 mers	4_5
Fibrobacter intestinalis DR7	GH5	AAA92982	HiSpOD	25 mers	1
Fibrobacter intestinalis DR7	GH5	AAA92982	HiSpOD	25 mers	2
Fibrobacter intestinalis DR7	GH5	AAA92982	HiSpOD	25 mers	3
Fibrobacter intestinalis DR7	GH5	AAA92982	HiSpOD	25 mers	4
Fibrobacter intestinalis DR7	GH5	AAA92982	HiSpOD	25 mers	5
Fibrobacter intestinalis DR7	GH5	AAA92982	HiSpOD+GoArrays	54 mers	1_2
Fibrobacter intestinalis DR7	GH5	AAA92982	HiSpOD+GoArrays	54 mers	1_3
Fibrobacter intestinalis DR7	GH5	AAA92982	HiSpOD+GoArrays	54 mers	1_4
Fibrobacter intestinalis DR7	GH5	AAA92982	HiSpOD+GoArrays	54 mers	2_3
Fibrobacter intestinalis DR7	GH5	AAA92982	HiSpOD+GoArrays	54 mers	2_4
Fibrobacter intestinalis DR7	GH5	AAA92982	HiSpOD+GoArrays	54 mers	2_5
Fibrobacter intestinalis DR7	GH5	AAA92982	HiSpOD+GoArrays	54 mers	3_4
Fibrobacter intestinalis DR7	GH5	AAA92982	HiSpOD+GoArrays	54 mers	3_5
Fibrobacter intestinalis DR7	GH5	AAA92982	HiSpOD+GoArrays	54 mers	4_5
Fibrobacter succinogenes A3C	GH5	AAA92981	HiSpOD	25 mers	1
Fibrobacter succinogenes A3C	GH5	AAA92981	HiSpOD	25 mers	2
Fibrobacter succinogenes A3C	GH5	AAA92981	HiSpOD	25 mers	3
Fibrobacter succinogenes A3C	GH5	AAA92981	HiSpOD	25 mers	4
Fibrobacter succinogenes A3C	GH5	AAA92981	HiSpOD+GoArrays	54 mers	1_2
Fibrobacter succinogenes A3C	GH5	AAA92981	HiSpOD+GoArrays	54 mers	1_3
Fibrobacter succinogenes A3C	GH5	AAA92981	HiSpOD+GoArrays	54 mers	1_4
Fibrobacter succinogenes A3C	GH5	AAA92981	HiSpOD+GoArrays	54 mers	2_3
Fibrobacter succinogenes A3C	GH5	AAA92981	HiSpOD+GoArrays	54 mers	2_4
Fibrobacter succinogenes A3C	GH5	AAA92981	HiSpOD+GoArrays	54 mers	3_4
Fibrobacter succinogenes REH9-1	GH5	AAA92980	HiSpOD	25 mers	1
Fibrobacter succinogenes REH9-1	GH5	AAA92980	HiSpOD	25 mers	2
Fibrobacter succinogenes REH9-1	GH5	AAA92980	HiSpOD	25 mers	3
Fibrobacter succinogenes REH9-1	GH5	AAA92980	HiSpOD	25 mers	4
Fibrobacter succinogenes REH9-1	GH5	AAA92980	HiSpOD	25 mers	5
Fibrobacter succinogenes REH9-1	GH5	AAA92980	HiSpOD+GoArrays	54 mers	1_2
Fibrobacter succinogenes REH9-1	GH5	AAA92980	HiSpOD+GoArrays	54 mers	1_3
Fibrobacter succinogenes REH9-1	GH5	AAA92980	HiSpOD+GoArrays	54 mers	2_3
Fibrobacter succinogenes REH9-1	GH5	AAA92980	HiSpOD+GoArrays	54 mers	2_4
Fibrobacter succinogenes REH9-1	GH5	AAA92980	HiSpOD+GoArrays	54 mers	2_5
Fibrobacter succinogenes REH9-1	GH5	AAA92980	HiSpOD+GoArrays	54 mers	3_4
Fibrobacter succinogenes REH9-1	GH5	AAA92980	HiSpOD+GoArrays	54 mers	3_5
Fibrobacter succinogenes REH9-1	GH5	AAA92980	HiSpOD+GoArrays	54 mers	4_5
Fibrobacter succinogenes subsp. succinogenes S85	GH5	AAB38548, ACX74504, ADL25356	HiSpOD	25 mers	1
Fibrobacter succinogenes subsp. succinogenes S85	GH5	AAB38548, ACX74504, ADL25356	HiSpOD	25 mers	2
Fibrobacter succinogenes subsp. succinogenes S85	GH5	AAB38548, ACX74504, ADL25356	HiSpOD	25 mers	3
Fibrobacter succinogenes subsp. succinogenes S85	GH5	AAB38548, ACX74504, ADL25356	HiSpOD	25 mers	4
Fibrobacter succinogenes subsp. succinogenes S85	GH5	AAB38548, ACX74504, ADL25356	HiSpOD	25 mers	5
Fibrobacter succinogenes subsp. succinogenes S85	GH5	AAB38548, ACX74504, ADL25356	HiSpOD	25 mers	6
Fibrobacter succinogenes subsp. succinogenes S85	GH5	AAB38548, ACX74504, ADL25356	HiSpOD+GoArrays	54 mers	1_2
Fibrobacter succinogenes subsp. succinogenes S85	GH5	AAB38548, ACX74504, ADL25356	HiSpOD+GoArrays	54 mers	1_3
Fibrobacter succinogenes subsp. succinogenes S85	GH5	AAB38548, ACX74504, ADL25356	HiSpOD+GoArrays	54 mers	1_4
Fibrobacter succinogenes subsp. succinogenes S85	GH5	AAB38548, ACX74504, ADL25356	HiSpOD+GoArrays	54 mers	1_5
Fibrobacter succinogenes subsp. succinogenes S85	GH5	AAB38548, ACX74504, ADL25356	HiSpOD+GoArrays	54 mers	2_3
Fibrobacter succinogenes subsp. succinogenes S85	GH5	AAB38548, ACX74504, ADL25356	HiSpOD+GoArrays	54 mers	2_4
Fibrobacter succinogenes subsp. succinogenes S85	GH5	AAB38548, ACX74504, ADL25356	HiSpOD+GoArrays	54 mers	2_5
Fibrobacter succinogenes subsp. succinogenes S85	GH5	AAB38548, ACX74504, ADL25356	HiSpOD+GoArrays	54 mers	3_4
Fibrobacter succinogenes subsp. succinogenes S85	GH5	AAB38548, ACX74504, ADL25356	HiSpOD+GoArrays	54 mers	3_5
Fibrobacter succinogenes subsp. succinogenes S85	GH5	AAB38548, ACX74504, ADL25356	HiSpOD+GoArrays	54 mers	3_6
Fibrobacter succinogenes subsp. succinogenes S85	GH5	AAB38548, ACX74504, ADL25356	HiSpOD+GoArrays	54 mers	4_5
Fibrobacter succinogenes subsp. succinogenes S85	GH5	AAB38548, ACX74504, ADL25356	HiSpOD+GoArrays	54 mers	4_6
Fibrobacter succinogenes subsp. succinogenes S85	GH5	AAB38548, ACX74504, ADL25356	HiSpOD+GoArrays	54 mers	5_6
Fibrobacter succinogenes subsp. succinogenes S85	GH5	AAA50210, ACX75179, ADL26975	HiSpOD	25 mers	1
Fibrobacter succinogenes subsp. succinogenes S85	GH5	AAA50210, ACX75179, ADL26975	HiSpOD	25 mers	2
Fibrobacter succinogenes subsp. succinogenes S85	GH5	AAA50210, ACX75179, ADL26975	HiSpOD	25 mers	3
Fibrobacter succinogenes subsp. succinogenes S85	GH5	AAA50210, ACX75179, ADL26975	HiSpOD	25 mers	4
Fibrobacter succinogenes subsp. succinogenes S85	GH5	AAA50210, ACX75179, ADL26975	HiSpOD	25 mers	5
Fibrobacter succinogenes subsp. succinogenes S85	GH5	AAA50210, ACX75179, ADL26975	HiSpOD+GoArrays	54 mers	1_2
Fibrobacter succinogenes subsp. succinogenes S85	GH5	AAA50210, ACX75179, ADL26975	HiSpOD+GoArrays	54 mers	1_3
Fibrobacter succinogenes subsp. succinogenes S85	GH5	AAA50210, ACX75179, ADL26975	HiSpOD+GoArrays	54 mers	1_4
Fibrobacter succinogenes subsp. succinogenes S85	GH5	AAA50210, ACX75179, ADL26975	HiSpOD+GoArrays	54 mers	2_3
Fibrobacter succinogenes subsp. succinogenes S85	GH5	AAA50210, ACX75179, ADL26975	HiSpOD+GoArrays	54 mers	2_4
Fibrobacter succinogenes subsp. succinogenes S85	GH5	AAA50210, ACX75179, ADL26975	HiSpOD+GoArrays	54 mers	2_5
Fibrobacter succinogenes subsp. succinogenes S85	GH5	AAA50210, ACX75179, ADL26975	HiSpOD+GoArrays	54 mers	3_4
Fibrobacter succinogenes subsp. succinogenes S85	GH5	AAA50210, ACX75179, ADL26975	HiSpOD+GoArrays	54 mers	3_5
Fibrobacter succinogenes subsp. succinogenes S85	GH5	AAA50210, ACX75179, ADL26975	HiSpOD+GoArrays	54 mers	4_5
Fibrobacter succinogenes subsp. succinogenes S85	GH5	ABU45500, ACX75950, ADL27061	HiSpOD	25 mers	1
Fibrobacter succinogenes subsp. succinogenes S85	GH5	ABU45500, ACX75950, ADL27061	HiSpOD	25 mers	2
Fibrobacter succinogenes subsp. succinogenes S85	GH5	ABU45500, ACX75950, ADL27061	HiSpOD	25 mers	3
Fibrobacter succinogenes subsp. succinogenes S85	GH5	ABU45500, ACX75950, ADL27061	HiSpOD+GoArrays	54 mers	1_2
Fibrobacter succinogenes subsp. succinogenes S85	GH5	ABU45500, ACX75950, ADL27061	HiSpOD+GoArrays	54 mers	1_3
Fibrobacter succinogenes subsp. succinogenes S85	GH5	ABU45500, ACX75950, ADL27061	HiSpOD+GoArrays	54 mers	2_3
Fibrobacter succinogenes subsp. succinogenes S85	GH5	AAA24893, ACX75816, ADL25000	HiSpOD	25 mers	1
Fibrobacter succinogenes subsp. succinogenes S85	GH5	AAA24893, ACX75816, ADL25000	HiSpOD	25 mers	2
Fibrobacter succinogenes subsp. succinogenes S85	GH5	AAA24893, ACX75816, ADL25000	HiSpOD	25 mers	3
Fibrobacter succinogenes subsp. succinogenes S85	GH5	AAA24893, ACX75816, ADL25000	HiSpOD	25 mers	4
Fibrobacter succinogenes subsp. succinogenes S85	GH5	AAA24893, ACX75816, ADL25000	HiSpOD	25 mers	5
Fibrobacter succinogenes subsp. succinogenes S85	GH5	AAA24893, ACX75816, ADL25000	HiSpOD+GoArrays	54 mers	1_2
Fibrobacter succinogenes subsp. succinogenes S85	GH5	AAA24893, ACX75816, ADL25000	HiSpOD+GoArrays	54 mers	1_3
Fibrobacter succinogenes subsp. succinogenes S85	GH5	AAA24893, ACX75816, ADL25000	HiSpOD+GoArrays	54 mers	1_4
Fibrobacter succinogenes subsp. succinogenes S85	GH5	AAA24893, ACX75816, ADL25000	HiSpOD+GoArrays	54 mers	2_3
Fibrobacter succinogenes subsp. succinogenes S85	GH5	AAA24893, ACX75816, ADL25000	HiSpOD+GoArrays	54 mers	2_4
Fibrobacter succinogenes subsp. succinogenes S85	GH5	AAA24893, ACX75816, ADL25000	HiSpOD+GoArrays	54 mers	2_5
Fibrobacter succinogenes subsp. succinogenes S85	GH5	AAA24893, ACX75816, ADL25000	HiSpOD+GoArrays	54 mers	3_4
Fibrobacter succinogenes subsp. succinogenes S85	GH5	AAA24893, ACX75816, ADL25000	HiSpOD+GoArrays	54 mers	3_5
Fibrobacter succinogenes subsp. succinogenes S85	GH5	AAA24893, ACX75816, ADL25000	HiSpOD+GoArrays	54 mers	4_5
Fibrobacter succinogenes	GH5	ACX75598, ADL25634	HiSpOD	25 mers	1
Fibrobacter succinogenes	GH5	ACX75598, ADL25634	HiSpOD	25 mers	2
Fibrobacter succinogenes	GH5	ACX75598, ADL25634	HiSpOD	25 mers	3
Fibrobacter succinogenes	GH5	ACX75598, ADL25634	HiSpOD	25 mers	4
Fibrobacter succinogenes	GH5	ACX75598, ADL25634	HiSpOD	25 mers	5
Fibrobacter succinogenes	GH5	ACX75598, ADL25634	HiSpOD	25 mers	6
Fibrobacter succinogenes	GH5	ACX75598, ADL25634	HiSpOD+GoArrays	54 mers	1_3
Fibrobacter succinogenes	GH5	ACX75598, ADL25634	HiSpOD+GoArrays	54 mers	1_4
Fibrobacter succinogenes	GH5	ACX75598, ADL25634	HiSpOD+GoArrays	54 mers	1_5
Fibrobacter succinogenes	GH5	ACX75598, ADL25634	HiSpOD+GoArrays	54 mers	1_6
Fibrobacter succinogenes	GH5	ACX75598, ADL25634	HiSpOD+GoArrays	54 mers	2_3
Fibrobacter succinogenes	GH5	ACX75598, ADL25634	HiSpOD+GoArrays	54 mers	2_4
Fibrobacter succinogenes	GH5	ACX75598, ADL25634	HiSpOD+GoArrays	54 mers	2_5
Fibrobacter succinogenes	GH5	ACX75598, ADL25634	HiSpOD+GoArrays	54 mers	2_6
Fibrobacter succinogenes	GH5	ACX75598, ADL25634	HiSpOD+GoArrays	54 mers	3_4
Fibrobacter succinogenes	GH5	ACX75598, ADL25634	HiSpOD+GoArrays	54 mers	3_5
Fibrobacter succinogenes	GH5	ACX75598, ADL25634	HiSpOD+GoArrays	54 mers	3_6
Fibrobacter succinogenes	GH5	ACX75598, ADL25634	HiSpOD+GoArrays	54 mers	4_5
Fibrobacter succinogenes	GH5	ACX75598, ADL25634	HiSpOD+GoArrays	54 mers	4_6
Fibrobacter succinogenes	GH5	ACX75598, ADL25634	HiSpOD+GoArrays	54 mers	5_6
Fibrobacter succinogenes	GH5	ACX76661, ADL25927	HiSpOD	25 mers	1
Fibrobacter succinogenes	GH5	ACX76661, ADL25927	HiSpOD	25 mers	2
Fibrobacter succinogenes	GH5	ACX76661, ADL25927	HiSpOD	25 mers	3
Fibrobacter succinogenes	GH5	ACX76661, ADL25927	HiSpOD	25 mers	4
Fibrobacter succinogenes	GH5	ACX76661, ADL25927	HiSpOD	25 mers	5
Fibrobacter succinogenes	GH5	ACX76661, ADL25927	HiSpOD	25 mers	6
Fibrobacter succinogenes	GH5	ACX76661, ADL25927	HiSpOD+GoArrays	54 mers	1_2
Fibrobacter succinogenes	GH5	ACX76661, ADL25927	HiSpOD+GoArrays	54 mers	1_3
Fibrobacter succinogenes	GH5	ACX76661, ADL25927	HiSpOD+GoArrays	54 mers	1_4
Fibrobacter succinogenes	GH5	ACX76661, ADL25927	HiSpOD+GoArrays	54 mers	1_5
Fibrobacter succinogenes	GH5	ACX76661, ADL25927	HiSpOD+GoArrays	54 mers	2_3
Fibrobacter succinogenes	GH5	ACX76661, ADL25927	HiSpOD+GoArrays	54 mers	2_4
Fibrobacter succinogenes	GH5	ACX76661, ADL25927	HiSpOD+GoArrays	54 mers	2_5
Fibrobacter succinogenes	GH5	ACX76661, ADL25927	HiSpOD+GoArrays	54 mers	2_6
Fibrobacter succinogenes	GH5	ACX76661, ADL25927	HiSpOD+GoArrays	54 mers	3_4
Fibrobacter succinogenes	GH5	ACX76661, ADL25927	HiSpOD+GoArrays	54 mers	3_5
Fibrobacter succinogenes	GH5	ACX76661, ADL25927	HiSpOD+GoArrays	54 mers	3_6
Fibrobacter succinogenes	GH5	ACX76661, ADL25927	HiSpOD+GoArrays	54 mers	4_5
Fibrobacter succinogenes	GH5	ACX76661, ADL25927	HiSpOD+GoArrays	54 mers	4_6
Fibrobacter succinogenes	GH5	ACX76661, ADL25927	HiSpOD+GoArrays	54 mers	5_6
Fibrobacter succinogenes subsp. succinogenes S85	GH5	ACX74338	HiSpOD	25 mers	1
Fibrobacter succinogenes subsp. succinogenes S85	GH5	ACX74338	HiSpOD	25 mers	2
Fibrobacter succinogenes subsp. succinogenes S85	GH5	ACX74338	HiSpOD	25 mers	3
Fibrobacter succinogenes subsp. succinogenes S85	GH5	ACX74338	HiSpOD	25 mers	4
Fibrobacter succinogenes subsp. succinogenes S85	GH5	ACX74338	HiSpOD	25 mers	5
Fibrobacter succinogenes subsp. succinogenes S85	GH5	ACX74338	HiSpOD	25 mers	6
Fibrobacter succinogenes subsp. succinogenes S85	GH5	ACX74338	HiSpOD+GoArrays	54 mers	1_2
Fibrobacter succinogenes subsp. succinogenes S85	GH5	ACX74338	HiSpOD+GoArrays	54 mers	1_3
Fibrobacter succinogenes subsp. succinogenes S85	GH5	ACX74338	HiSpOD+GoArrays	54 mers	2_3
Fibrobacter succinogenes subsp. succinogenes S85	GH5	ACX74338	HiSpOD+GoArrays	54 mers	2_4
Fibrobacter succinogenes subsp. succinogenes S85	GH5	ACX74338	HiSpOD+GoArrays	54 mers	2_5
Fibrobacter succinogenes subsp. succinogenes S85	GH5	ACX74338	HiSpOD+GoArrays	54 mers	3_4
Fibrobacter succinogenes subsp. succinogenes S85	GH5	ACX74338	HiSpOD+GoArrays	54 mers	3_5
Fibrobacter succinogenes subsp. succinogenes S85	GH5	ACX74338	HiSpOD+GoArrays	54 mers	3_6
Fibrobacter succinogenes subsp. succinogenes S85	GH5	ACX74338	HiSpOD+GoArrays	54 mers	4_5
Fibrobacter succinogenes subsp. succinogenes S85	GH5	ACX74338	HiSpOD+GoArrays	54 mers	4_6
Fibrobacter succinogenes subsp. succinogenes S85	GH5	ACX74338	HiSpOD+GoArrays	54 mers	5_6
Fibrobacter succinogenes subsp. succinogenes S85	GH5	ACX74396, ADL25822	HiSpOD	25 mers	1
Fibrobacter succinogenes subsp. succinogenes S85	GH5	ACX74396, ADL25822	HiSpOD	25 mers	2
Fibrobacter succinogenes subsp. succinogenes S85	GH5	ACX74396, ADL25822	HiSpOD	25 mers	3
Fibrobacter succinogenes subsp. succinogenes S85	GH5	ACX74396, ADL25822	HiSpOD	25 mers	4
Fibrobacter succinogenes subsp. succinogenes S85	GH5	ACX74396, ADL25822	HiSpOD	25 mers	5
Fibrobacter succinogenes subsp. succinogenes S85	GH5	ACX74396, ADL25822	HiSpOD+GoArrays	54 mers	1_2
Fibrobacter succinogenes subsp. succinogenes S85	GH5	ACX74396, ADL25822	HiSpOD+GoArrays	54 mers	1_3
Fibrobacter succinogenes subsp. succinogenes S85	GH5	ACX74396, ADL25822	HiSpOD+GoArrays	54 mers	1_4
Fibrobacter succinogenes subsp. succinogenes S85	GH5	ACX74396, ADL25822	HiSpOD+GoArrays	54 mers	2_3
Fibrobacter succinogenes subsp. succinogenes S85	GH5	ACX74396, ADL25822	HiSpOD+GoArrays	54 mers	2_4
Fibrobacter succinogenes subsp. succinogenes S85	GH5	ACX74396, ADL25822	HiSpOD+GoArrays	54 mers	2_5
Fibrobacter succinogenes subsp. succinogenes S85	GH5	ACX74396, ADL25822	HiSpOD+GoArrays	54 mers	3_4
Fibrobacter succinogenes subsp. succinogenes S85	GH5	ACX74396, ADL25822	HiSpOD+GoArrays	54 mers	3_5
Fibrobacter succinogenes subsp. succinogenes S85	GH5	ACX74396, ADL25822	HiSpOD+GoArrays	54 mers	4_5
Fibrobacter succinogenes subsp. succinogenes S85	GH5	ACX74827, ADL26286	HiSpOD	25 mers	1
Fibrobacter succinogenes subsp. succinogenes S85	GH5	ACX74827, ADL26286	HiSpOD	25 mers	2
Fibrobacter succinogenes subsp. succinogenes S85	GH5	ACX74827, ADL26286	HiSpOD	25 mers	3
Fibrobacter succinogenes subsp. succinogenes S85	GH5	ACX74827, ADL26286	HiSpOD	25 mers	4
Fibrobacter succinogenes subsp. succinogenes S85	GH5	ACX74827, ADL26286	HiSpOD	25 mers	5
Fibrobacter succinogenes subsp. succinogenes S85	GH5	ACX74827, ADL26286	HiSpOD+GoArrays	54 mers	1_2
Fibrobacter succinogenes subsp. succinogenes S85	GH5	ACX74827, ADL26286	HiSpOD+GoArrays	54 mers	1_3
Fibrobacter succinogenes subsp. succinogenes S85	GH5	ACX74827, ADL26286	HiSpOD+GoArrays	54 mers	1_4
Fibrobacter succinogenes subsp. succinogenes S85	GH5	ACX74827, ADL26286	HiSpOD+GoArrays	54 mers	1_5
Fibrobacter succinogenes subsp. succinogenes S85	GH5	ACX74827, ADL26286	HiSpOD+GoArrays	54 mers	2_3
Fibrobacter succinogenes subsp. succinogenes S85	GH5	ACX74827, ADL26286	HiSpOD+GoArrays	54 mers	2_4
Fibrobacter succinogenes subsp. succinogenes S85	GH5	ACX74827, ADL26286	HiSpOD+GoArrays	54 mers	2_5
Fibrobacter succinogenes subsp. succinogenes S85	GH5	ACX74827, ADL26286	HiSpOD+GoArrays	54 mers	3_4
Fibrobacter succinogenes subsp. succinogenes S85	GH5	ACX74827, ADL26286	HiSpOD+GoArrays	54 mers	3_5
Fibrobacter succinogenes subsp. succinogenes S85	GH5	ACX74827, ADL26286	HiSpOD+GoArrays	54 mers	4_5
Fibrobacter succinogenes subsp. succinogenes S85	GH5	ACX75256, ADL25349	HiSpOD	25 mers	1
Fibrobacter succinogenes subsp. succinogenes S85	GH5	ACX75256, ADL25349	HiSpOD	25 mers	2
Fibrobacter succinogenes subsp. succinogenes S85	GH5	ACX75256, ADL25349	HiSpOD	25 mers	3
Fibrobacter succinogenes subsp. succinogenes S85	GH5	ACX75256, ADL25349	HiSpOD	25 mers	4
Fibrobacter succinogenes subsp. succinogenes S85	GH5	ACX75256, ADL25349	HiSpOD	25 mers	5
Fibrobacter succinogenes subsp. succinogenes S85	GH5	ACX75256, ADL25349	HiSpOD+GoArrays	54 mers	1_2
Fibrobacter succinogenes subsp. succinogenes S85	GH5	ACX75256, ADL25349	HiSpOD+GoArrays	54 mers	1_3
Fibrobacter succinogenes subsp. succinogenes S85	GH5	ACX75256, ADL25349	HiSpOD+GoArrays	54 mers	1_4
Fibrobacter succinogenes subsp. succinogenes S85	GH5	ACX75256, ADL25349	HiSpOD+GoArrays	54 mers	1_5
Fibrobacter succinogenes subsp. succinogenes S85	GH5	ACX75256, ADL25349	HiSpOD+GoArrays	54 mers	2_3
Fibrobacter succinogenes subsp. succinogenes S85	GH5	ACX75256, ADL25349	HiSpOD+GoArrays	54 mers	2_4
Fibrobacter succinogenes subsp. succinogenes S85	GH5	ACX75256, ADL25349	HiSpOD+GoArrays	54 mers	2_5
Fibrobacter succinogenes subsp. succinogenes S85	GH5	ACX75256, ADL25349	HiSpOD+GoArrays	54 mers	3_4
Fibrobacter succinogenes subsp. succinogenes S85	GH5	ACX75256, ADL25349	HiSpOD+GoArrays	54 mers	3_5
Fibrobacter succinogenes subsp. succinogenes S85	GH5	ACX75256, ADL25349	HiSpOD+GoArrays	54 mers	4_5
Fibrobacter succinogenes	GH5	ACX76513, ADL26912	HiSpOD	25 mers	1
Fibrobacter succinogenes	GH5	ACX76513, ADL26912	HiSpOD	25 mers	2
Fibrobacter succinogenes	GH5	ACX76513, ADL26912	HiSpOD	25 mers	3
Fibrobacter succinogenes	GH5	ACX76513, ADL26912	HiSpOD	25 mers	4
Fibrobacter succinogenes	GH5	ACX76513, ADL26912	HiSpOD	25 mers	5
Fibrobacter succinogenes	GH5	ACX76513, ADL26912	HiSpOD+GoArrays	54 mers	1_2
Fibrobacter succinogenes	GH5	ACX76513, ADL26912	HiSpOD+GoArrays	54 mers	1_3
Fibrobacter succinogenes	GH5	ACX76513, ADL26912	HiSpOD+GoArrays	54 mers	1_4
Fibrobacter succinogenes	GH5	ACX76513, ADL26912	HiSpOD+GoArrays	54 mers	1_5
Fibrobacter succinogenes	GH5	ACX76513, ADL26912	HiSpOD+GoArrays	54 mers	2_3
Fibrobacter succinogenes	GH5	ACX76513, ADL26912	HiSpOD+GoArrays	54 mers	2_4
Fibrobacter succinogenes	GH5	ACX76513, ADL26912	HiSpOD+GoArrays	54 mers	2_5
Fibrobacter succinogenes	GH5	ACX76513, ADL26912	HiSpOD+GoArrays	54 mers	3_4
Fibrobacter succinogenes	GH5	ACX76513, ADL26912	HiSpOD+GoArrays	54 mers	3_5
Fibrobacter succinogenes	GH5	ACX76513, ADL26912	HiSpOD+GoArrays	54 mers	4_5
Fibrobacter succinogenes subsp. succinogenes S85	GH5	ACX75120, ADL26743	HiSpOD	25 mers	1
Fibrobacter succinogenes subsp. succinogenes S85	GH5	ACX75120, ADL26743	HiSpOD	25 mers	2
Fibrobacter succinogenes subsp. succinogenes S85	GH5	ACX75120, ADL26743	HiSpOD	25 mers	3
Fibrobacter succinogenes subsp. succinogenes S85	GH5	ACX75120, ADL26743	HiSpOD	25 mers	4
Fibrobacter succinogenes subsp. succinogenes S85	GH5	ACX75120, ADL26743	HiSpOD	25 mers	5
Fibrobacter succinogenes subsp. succinogenes S85	GH5	ACX75120, ADL26743	HiSpOD+GoArrays	54 mers	1_2
Fibrobacter succinogenes subsp. succinogenes S85	GH5	ACX75120, ADL26743	HiSpOD+GoArrays	54 mers	1_3
Fibrobacter succinogenes subsp. succinogenes S85	GH5	ACX75120, ADL26743	HiSpOD+GoArrays	54 mers	1_4
Fibrobacter succinogenes subsp. succinogenes S85	GH5	ACX75120, ADL26743	HiSpOD+GoArrays	54 mers	2_3
Fibrobacter succinogenes subsp. succinogenes S85	GH5	ACX75120, ADL26743	HiSpOD+GoArrays	54 mers	2_4
Fibrobacter succinogenes subsp. succinogenes S85	GH5	ACX75120, ADL26743	HiSpOD+GoArrays	54 mers	3_4
Fibrobacter succinogenes subsp. succinogenes S85	GH5	ACX75120, ADL26743	HiSpOD+GoArrays	54 mers	3_5
Fibrobacter succinogenes subsp. succinogenes S85	GH5	ACX75120, ADL26743	HiSpOD+GoArrays	54 mers	4_5
Prevotella bryantii B14	GH5	AAC97596, AAA22909	HiSpOD	25 mers	1
Prevotella bryantii B14	GH5	AAC97596, AAA22909	HiSpOD	25 mers	2
Prevotella bryantii B14	GH5	AAC97596, AAA22909	HiSpOD	25 mers	3
Prevotella bryantii B14	GH5	AAC97596, AAA22909	HiSpOD	25 mers	4
Prevotella bryantii B14	GH5	AAC97596, AAA22909	HiSpOD	25 mers	5
Prevotella bryantii B14	GH5	AAC97596, AAA22909	HiSpOD+GoArrays	54 mers	1_2
Prevotella bryantii B14	GH5	AAC97596, AAA22909	HiSpOD+GoArrays	54 mers	1_3
Prevotella bryantii B14	GH5	AAC97596, AAA22909	HiSpOD+GoArrays	54 mers	1_4
Prevotella bryantii B14	GH5	AAC97596, AAA22909	HiSpOD+GoArrays	54 mers	1_5
Prevotella bryantii B14	GH5	AAC97596, AAA22909	HiSpOD+GoArrays	54 mers	2_3
Prevotella bryantii B14	GH5	AAC97596, AAA22909	HiSpOD+GoArrays	54 mers	2_4
Prevotella bryantii B14	GH5	AAC97596, AAA22909	HiSpOD+GoArrays	54 mers	2_5
Prevotella bryantii B14	GH5	AAC97596, AAA22909	HiSpOD+GoArrays	54 mers	3_4
Prevotella bryantii B14	GH5	AAC97596, AAA22909	HiSpOD+GoArrays	54 mers	3_5
Prevotella bryantii B14	GH5	AAC97596, AAA22909	HiSpOD+GoArrays	54 mers	4_5
Prevotella ruminicola 23	GH5	AAC36862, ADE83418	HiSpOD	25 mers	1
Prevotella ruminicola 23	GH5	AAC36862, ADE83418	HiSpOD	25 mers	2
Prevotella ruminicola 23	GH5	AAC36862, ADE83418	HiSpOD	25 mers	3
Prevotella ruminicola 23	GH5	AAC36862, ADE83418	HiSpOD	25 mers	4
Prevotella ruminicola 23	GH5	AAC36862, ADE83418	HiSpOD	25 mers	5
Prevotella ruminicola 23	GH5	AAC36862, ADE83418	HiSpOD+GoArrays	54 mers	1_2
Prevotella ruminicola 23	GH5	AAC36862, ADE83418	HiSpOD+GoArrays	54 mers	1_3
Prevotella ruminicola 23	GH5	AAC36862, ADE83418	HiSpOD+GoArrays	54 mers	1_4
Prevotella ruminicola 23	GH5	AAC36862, ADE83418	HiSpOD+GoArrays	54 mers	1_5
Prevotella ruminicola 23	GH5	AAC36862, ADE83418	HiSpOD+GoArrays	54 mers	2_3
Prevotella ruminicola 23	GH5	AAC36862, ADE83418	HiSpOD+GoArrays	54 mers	2_4
Prevotella ruminicola 23	GH5	AAC36862, ADE83418	HiSpOD+GoArrays	54 mers	2_5
Prevotella ruminicola 23	GH5	AAC36862, ADE83418	HiSpOD+GoArrays	54 mers	3_4
Prevotella ruminicola 23	GH5	AAC36862, ADE83418	HiSpOD+GoArrays	54 mers	3_5
Prevotella ruminicola 23	GH5	AAC36862, ADE83418	HiSpOD+GoArrays	54 mers	4_5
Prevotella ruminicola 23	GH5	ADE83057, BAA74515	HiSpOD	25 mers	1
Prevotella ruminicola 23	GH5	ADE83057, BAA74515	HiSpOD	25 mers	2
Prevotella ruminicola 23	GH5	ADE83057, BAA74515	HiSpOD	25 mers	3
Prevotella ruminicola 23	GH5	ADE83057, BAA74515	HiSpOD	25 mers	4
Prevotella ruminicola 23	GH5	ADE83057, BAA74515	HiSpOD	25 mers	5
Prevotella ruminicola 23	GH5	ADE83057, BAA74515	HiSpOD+GoArrays	54 mers	1_2
Prevotella ruminicola 23	GH5	ADE83057, BAA74515	HiSpOD+GoArrays	54 mers	1_3
Prevotella ruminicola 23	GH5	ADE83057, BAA74515	HiSpOD+GoArrays	54 mers	1_4
Prevotella ruminicola 23	GH5	ADE83057, BAA74515	HiSpOD+GoArrays	54 mers	1_5
Prevotella ruminicola 23	GH5	ADE83057, BAA74515	HiSpOD+GoArrays	54 mers	2_3
Prevotella ruminicola 23	GH5	ADE83057, BAA74515	HiSpOD+GoArrays	54 mers	2_4
Prevotella ruminicola 23	GH5	ADE83057, BAA74515	HiSpOD+GoArrays	54 mers	2_5
Prevotella ruminicola 23	GH5	ADE83057, BAA74515	HiSpOD+GoArrays	54 mers	3_4
Prevotella ruminicola 23	GH5	ADE83057, BAA74515	HiSpOD+GoArrays	54 mers	3_5
Prevotella ruminicola 23	GH5	ADE83057, BAA74515	HiSpOD+GoArrays	54 mers	4_5
Ruminococcus albus F-40	GH5	BAA92430	HiSpOD	25 mers	1
Ruminococcus albus F-40	GH5	BAA92430	HiSpOD	25 mers	2
Ruminococcus albus F-40	GH5	BAA92430	HiSpOD	25 mers	3
Ruminococcus albus F-40	GH5	BAA92430	HiSpOD	25 mers	4
Ruminococcus albus F-40	GH5	BAA92430	HiSpOD	25 mers	5
Ruminococcus albus F-40	GH5	BAA92430	HiSpOD+GoArrays	54 mers	1_2
Ruminococcus albus F-40	GH5	BAA92430	HiSpOD+GoArrays	54 mers	1_3
Ruminococcus albus F-40	GH5	BAA92430	HiSpOD+GoArrays	54 mers	1_4
Ruminococcus albus F-40	GH5	BAA92430	HiSpOD+GoArrays	54 mers	1_5
Ruminococcus albus F-40	GH5	BAA92430	HiSpOD+GoArrays	54 mers	2_3
Ruminococcus albus F-40	GH5	BAA92430	HiSpOD+GoArrays	54 mers	2_4
Ruminococcus albus F-40	GH5	BAA92430	HiSpOD+GoArrays	54 mers	2_5
Ruminococcus albus F-40	GH5	BAA92430	HiSpOD+GoArrays	54 mers	3_4
Ruminococcus albus F-40	GH5	BAA92430	HiSpOD+GoArrays	54 mers	3_5
Ruminococcus albus F-40	GH5	BAA92430	HiSpOD+GoArrays	54 mers	4_5
Ruminococcus albus F-40	GH5	AAA26469	HiSpOD	25 mers	1
Ruminococcus albus F-40	GH5	AAA26469	HiSpOD	25 mers	2
Ruminococcus albus F-40	GH5	AAA26469	HiSpOD	25 mers	3
Ruminococcus albus F-40	GH5	AAA26469	HiSpOD	25 mers	4
Ruminococcus albus F-40	GH5	AAA26469	HiSpOD	25 mers	5
Ruminococcus albus F-40	GH5	AAA26469	HiSpOD+GoArrays	54 mers	1_2
Ruminococcus albus F-40	GH5	AAA26469	HiSpOD+GoArrays	54 mers	1_3
Ruminococcus albus F-40	GH5	AAA26469	HiSpOD+GoArrays	54 mers	1_4
Ruminococcus albus F-40	GH5	AAA26469	HiSpOD+GoArrays	54 mers	2_3
Ruminococcus albus F-40	GH5	AAA26469	HiSpOD+GoArrays	54 mers	2_4
Ruminococcus albus F-40	GH5	AAA26469	HiSpOD+GoArrays	54 mers	2_5
Ruminococcus albus F-40	GH5	AAA26469	HiSpOD+GoArrays	54 mers	3_4
Ruminococcus albus F-40	GH5	AAA26469	HiSpOD+GoArrays	54 mers	3_5
Ruminococcus albus F-40	GH5	AAA26469	HiSpOD+GoArrays	54 mers	4_5
Ruminococcus albus F-40	GH5	BAA92146	HiSpOD	25 mers	1
Ruminococcus albus F-40	GH5	BAA92146	HiSpOD	25 mers	2
Ruminococcus albus F-40	GH5	BAA92146	HiSpOD	25 mers	3
Ruminococcus albus F-40	GH5	BAA92146	HiSpOD	25 mers	4
Ruminococcus albus F-40	GH5	BAA92146	HiSpOD	25 mers	5
Ruminococcus albus F-40	GH5	BAA92146	HiSpOD+GoArrays	54 mers	1_2
Ruminococcus albus F-40	GH5	BAA92146	HiSpOD+GoArrays	54 mers	1_3
Ruminococcus albus F-40	GH5	BAA92146	HiSpOD+GoArrays	54 mers	1_4
Ruminococcus albus F-40	GH5	BAA92146	HiSpOD+GoArrays	54 mers	1_5
Ruminococcus albus F-40	GH5	BAA92146	HiSpOD+GoArrays	54 mers	2_3
Ruminococcus albus F-40	GH5	BAA92146	HiSpOD+GoArrays	54 mers	2_4
Ruminococcus albus F-40	GH5	BAA92146	HiSpOD+GoArrays	54 mers	2_5
Ruminococcus albus F-40	GH5	BAA92146	HiSpOD+GoArrays	54 mers	3_4
Ruminococcus albus F-40	GH5	BAA92146	HiSpOD+GoArrays	54 mers	3_5
Ruminococcus albus F-40	GH5	BAA92146	HiSpOD+GoArrays	54 mers	4_5
Ruminococcus albus SY3	GH5	CAA38693	HiSpOD	25 mers	1
Ruminococcus albus SY3	GH5	CAA38693	HiSpOD	25 mers	2
Ruminococcus albus SY3	GH5	CAA38693	HiSpOD	25 mers	3
Ruminococcus albus SY3	GH5	CAA38693	HiSpOD	25 mers	4
Ruminococcus albus SY3	GH5	CAA38693	HiSpOD	25 mers	5
Ruminococcus albus SY3	GH5	CAA38693	HiSpOD+GoArrays	54 mers	1_2
Ruminococcus albus SY3	GH5	CAA38693	HiSpOD+GoArrays	54 mers	1_3
Ruminococcus albus SY3	GH5	CAA38693	HiSpOD+GoArrays	54 mers	1_4
Ruminococcus albus SY3	GH5	CAA38693	HiSpOD+GoArrays	54 mers	2_3
Ruminococcus albus SY3	GH5	CAA38693	HiSpOD+GoArrays	54 mers	2_4
Ruminococcus albus SY3	GH5	CAA38693	HiSpOD+GoArrays	54 mers	2_5
Ruminococcus albus SY3	GH5	CAA38693	HiSpOD+GoArrays	54 mers	3_4
Ruminococcus albus SY3	GH5	CAA38693	HiSpOD+GoArrays	54 mers	3_5
Ruminococcus albus SY3	GH5	CAA38693	HiSpOD+GoArrays	54 mers	4_5
Ruminococcus albus	GH5	BAA32286	HiSpOD	25 mers	1
Ruminococcus albus	GH5	BAA32286	HiSpOD	25 mers	2
Ruminococcus albus	GH5	BAA32286	HiSpOD	25 mers	3
Ruminococcus albus	GH5	BAA32286	HiSpOD	25 mers	4
Ruminococcus albus	GH5	BAA32286	HiSpOD	25 mers	5
Ruminococcus albus	GH5	BAA32286	HiSpOD+GoArrays	54 mers	1_2
Ruminococcus albus	GH5	BAA32286	HiSpOD+GoArrays	54 mers	1_3
Ruminococcus albus	GH5	BAA32286	HiSpOD+GoArrays	54 mers	1_4
Ruminococcus albus	GH5	BAA32286	HiSpOD+GoArrays	54 mers	1_5
Ruminococcus albus	GH5	BAA32286	HiSpOD+GoArrays	54 mers	2_3
Ruminococcus albus	GH5	BAA32286	HiSpOD+GoArrays	54 mers	2_4
Ruminococcus albus	GH5	BAA32286	HiSpOD+GoArrays	54 mers	2_5
Ruminococcus albus	GH5	BAA32286	HiSpOD+GoArrays	54 mers	3_4
Ruminococcus albus	GH5	BAA32286	HiSpOD+GoArrays	54 mers	3_5
Ruminococcus albus	GH5	BAA32286	HiSpOD+GoArrays	54 mers	4_5
Ruminococcus albus 8	GH5	AAT48117	HiSpOD	25 mers	1
Ruminococcus albus 8	GH5	AAT48117	HiSpOD	25 mers	2
Ruminococcus albus 8	GH5	AAT48117	HiSpOD	25 mers	3
Ruminococcus albus 8	GH5	AAT48117	HiSpOD	25 mers	4
Ruminococcus albus 8	GH5	AAT48117	HiSpOD	25 mers	5
Ruminococcus albus 8	GH5	AAT48117	HiSpOD	25 mers	6
Ruminococcus albus 8	GH5	AAT48117	HiSpOD+GoArrays	54 mers	1_2
Ruminococcus albus 8	GH5	AAT48117	HiSpOD+GoArrays	54 mers	1_3
Ruminococcus albus 8	GH5	AAT48117	HiSpOD+GoArrays	54 mers	1_4
Ruminococcus albus 8	GH5	AAT48117	HiSpOD+GoArrays	54 mers	1_5
Ruminococcus albus 8	GH5	AAT48117	HiSpOD+GoArrays	54 mers	2_3
Ruminococcus albus 8	GH5	AAT48117	HiSpOD+GoArrays	54 mers	2_4
Ruminococcus albus 8	GH5	AAT48117	HiSpOD+GoArrays	54 mers	2_5
Ruminococcus albus 8	GH5	AAT48117	HiSpOD+GoArrays	54 mers	2_6
Ruminococcus albus 8	GH5	AAT48117	HiSpOD+GoArrays	54 mers	3_4
Ruminococcus albus 8	GH5	AAT48117	HiSpOD+GoArrays	54 mers	3_5
Ruminococcus albus 8	GH5	AAT48117	HiSpOD+GoArrays	54 mers	3_6
Ruminococcus albus 8	GH5	AAT48117	HiSpOD+GoArrays	54 mers	4_5
Ruminococcus albus 8	GH5	AAT48117	HiSpOD+GoArrays	54 mers	4_6
Ruminococcus albus 8	GH5	AAT48117	HiSpOD+GoArrays	54 mers	5_6
Ruminococcus albus SY3	GH5	AAA26467, CAA38692	HiSpOD	25 mers	1
Ruminococcus albus SY3	GH5	AAA26467, CAA38692	HiSpOD	25 mers	2
Ruminococcus albus SY3	GH5	AAA26467, CAA38692	HiSpOD	25 mers	3
Ruminococcus albus SY3	GH5	AAA26467, CAA38692	HiSpOD	25 mers	4
Ruminococcus albus SY3	GH5	AAA26467, CAA38692	HiSpOD	25 mers	5
Ruminococcus albus SY3	GH5	AAA26467, CAA38692	HiSpOD+GoArrays	54 mers	1_2
Ruminococcus albus SY3	GH5	AAA26467, CAA38692	HiSpOD+GoArrays	54 mers	1_3
Ruminococcus albus SY3	GH5	AAA26467, CAA38692	HiSpOD+GoArrays	54 mers	1_4
Ruminococcus albus SY3	GH5	AAA26467, CAA38692	HiSpOD+GoArrays	54 mers	2_3
Ruminococcus albus SY3	GH5	AAA26467, CAA38692	HiSpOD+GoArrays	54 mers	2_4
Ruminococcus albus SY3	GH5	AAA26467, CAA38692	HiSpOD+GoArrays	54 mers	2_5
Ruminococcus albus SY3	GH5	AAA26467, CAA38692	HiSpOD+GoArrays	54 mers	3_4
Ruminococcus albus SY3	GH5	AAA26467, CAA38692	HiSpOD+GoArrays	54 mers	3_5
Ruminococcus albus SY3	GH5	AAA26467, CAA38692	HiSpOD+GoArrays	54 mers	4_5
Ruminococcus albus SY3	GH5	AAA26467, CAA38692	HiSpOD	25 mers	1
Ruminococcus albus SY3	GH5	AAA26467, CAA38692	HiSpOD	25 mers	2
Ruminococcus albus SY3	GH5	AAA26467, CAA38692	HiSpOD	25 mers	3
Ruminococcus albus SY3	GH5	AAA26467, CAA38692	HiSpOD	25 mers	4
Ruminococcus albus SY3	GH5	AAA26467, CAA38692	HiSpOD	25 mers	5
Ruminococcus albus SY3	GH5	AAA26467, CAA38692	HiSpOD+GoArrays	54 mers	1_2
Ruminococcus albus SY3	GH5	AAA26467, CAA38692	HiSpOD+GoArrays	54 mers	1_3
Ruminococcus albus SY3	GH5	AAA26467, CAA38692	HiSpOD+GoArrays	54 mers	1_4
Ruminococcus albus SY3	GH5	AAA26467, CAA38692	HiSpOD+GoArrays	54 mers	2_3
Ruminococcus albus SY3	GH5	AAA26467, CAA38692	HiSpOD+GoArrays	54 mers	2_4
Ruminococcus albus SY3	GH5	AAA26467, CAA38692	HiSpOD+GoArrays	54 mers	2_5
Ruminococcus albus SY3	GH5	AAA26467, CAA38692	HiSpOD+GoArrays	54 mers	3_4
Ruminococcus albus SY3	GH5	AAA26467, CAA38692	HiSpOD+GoArrays	54 mers	3_5
Ruminococcus albus SY3	GH5	AAA26467, CAA38692	HiSpOD+GoArrays	54 mers	4_5
Ruminococcus albus SY3	GH5	AAA26467, CAA38692	HiSpOD	25 mers	1
Ruminococcus albus SY3	GH5	AAA26467, CAA38692	HiSpOD	25 mers	2
Ruminococcus albus SY3	GH5	AAA26467, CAA38692	HiSpOD	25 mers	3
Ruminococcus albus SY3	GH5	AAA26467, CAA38692	HiSpOD+GoArrays	54 mers	1_2
Ruminococcus albus SY3	GH5	AAA26467, CAA38692	HiSpOD+GoArrays	54 mers	1_3
Ruminococcus albus SY3	GH5	AAA26467, CAA38692	HiSpOD+GoArrays	54 mers	2_3
Ruminococcus flavefaciens 17	GH5	CAB05881, AAB19708	HiSpOD	25 mers	1
Ruminococcus flavefaciens 17	GH5	CAB05881, AAB19708	HiSpOD	25 mers	2
Ruminococcus flavefaciens 17	GH5	CAB05881, AAB19708	HiSpOD	25 mers	3
Ruminococcus flavefaciens 17	GH5	CAB05881, AAB19708	HiSpOD	25 mers	4
Ruminococcus flavefaciens 17	GH5	CAB05881, AAB19708	HiSpOD	25 mers	5
Ruminococcus flavefaciens 17	GH5	CAB05881, AAB19708	HiSpOD+GoArrays	54 mers	1_2
Ruminococcus flavefaciens 17	GH5	CAB05881, AAB19708	HiSpOD+GoArrays	54 mers	1_3
Ruminococcus flavefaciens 17	GH5	CAB05881, AAB19708	HiSpOD+GoArrays	54 mers	1_4
Ruminococcus flavefaciens 17	GH5	CAB05881, AAB19708	HiSpOD+GoArrays	54 mers	1_5
Ruminococcus flavefaciens 17	GH5	CAB05881, AAB19708	HiSpOD+GoArrays	54 mers	2_3
Ruminococcus flavefaciens 17	GH5	CAB05881, AAB19708	HiSpOD+GoArrays	54 mers	2_4
Ruminococcus flavefaciens 17	GH5	CAB05881, AAB19708	HiSpOD+GoArrays	54 mers	2_5
Ruminococcus flavefaciens 17	GH5	CAB05881, AAB19708	HiSpOD+GoArrays	54 mers	3_4
Ruminococcus flavefaciens 17	GH5	CAB05881, AAB19708	HiSpOD+GoArrays	54 mers	3_5
Ruminococcus flavefaciens 17	GH5	CAB05881, AAB19708	HiSpOD+GoArrays	54 mers	4_5
Ruminococcus flavefaciens FD-1	GH5	CAA36207	HiSpOD	25 mers	1
Ruminococcus flavefaciens FD-1	GH5	CAA36207	HiSpOD	25 mers	2
Ruminococcus flavefaciens FD-1	GH5	CAA36207	HiSpOD	25 mers	3
Ruminococcus flavefaciens FD-1	GH5	CAA36207	HiSpOD	25 mers	4
Ruminococcus flavefaciens FD-1	GH5	CAA36207	HiSpOD	25 mers	5
Ruminococcus flavefaciens FD-1	GH5	CAA36207	HiSpOD+GoArrays	54 mers	1_2
Ruminococcus flavefaciens FD-1	GH5	CAA36207	HiSpOD+GoArrays	54 mers	1_3
Ruminococcus flavefaciens FD-1	GH5	CAA36207	HiSpOD+GoArrays	54 mers	1_4
Ruminococcus flavefaciens FD-1	GH5	CAA36207	HiSpOD+GoArrays	54 mers	1_5
Ruminococcus flavefaciens FD-1	GH5	CAA36207	HiSpOD+GoArrays	54 mers	2_3
Ruminococcus flavefaciens FD-1	GH5	CAA36207	HiSpOD+GoArrays	54 mers	2_4
Ruminococcus flavefaciens FD-1	GH5	CAA36207	HiSpOD+GoArrays	54 mers	2_5
Ruminococcus flavefaciens FD-1	GH5	CAA36207	HiSpOD+GoArrays	54 mers	3_4
Ruminococcus flavefaciens FD-1	GH5	CAA36207	HiSpOD+GoArrays	54 mers	3_5
Ruminococcus flavefaciens FD-1	GH5	CAA36207	HiSpOD+GoArrays	54 mers	4_5
Neocallimastix frontalis/Neocallimastix patriciarum W5	GH5	AAC63094/AAC06321, AEX92707	HiSpOD	25 mers	1
Neocallimastix frontalis/Neocallimastix patriciarum W5	GH5	AAC63094/AAC06321, AEX92707	HiSpOD	25 mers	2
Neocallimastix frontalis/Neocallimastix patriciarum W5	GH5	AAC63094/AAC06321, AEX92707	HiSpOD+GoArrays	54 mers	1_2
Neocallimastix patriciarum	GH5	AAE59927, CAA83238	HiSpOD	25 mers	1
Neocallimastix patriciarum	GH5	AAE59927, CAA83238	HiSpOD	25 mers	2
Neocallimastix patriciarum	GH5	AAE59927, CAA83238	HiSpOD	25 mers	3
Neocallimastix patriciarum	GH5	AAE59927, CAA83238	HiSpOD	25 mers	4
Neocallimastix patriciarum	GH5	AAE59927, CAA83238	HiSpOD	25 mers	5
Neocallimastix patriciarum	GH5	AAE59927, CAA83238	HiSpOD+GoArrays	54 mers	1_2
Neocallimastix patriciarum	GH5	AAE59927, CAA83238	HiSpOD+GoArrays	54 mers	1_3
Neocallimastix patriciarum	GH5	AAE59927, CAA83238	HiSpOD+GoArrays	54 mers	1_4
Neocallimastix patriciarum	GH5	AAE59927, CAA83238	HiSpOD+GoArrays	54 mers	2_3
Neocallimastix patriciarum	GH5	AAE59927, CAA83238	HiSpOD+GoArrays	54 mers	2_4
Neocallimastix patriciarum	GH5	AAE59927, CAA83238	HiSpOD+GoArrays	54 mers	2_5
Neocallimastix patriciarum	GH5	AAE59927, CAA83238	HiSpOD+GoArrays	54 mers	3_4
Neocallimastix patriciarum	GH5	AAE59927, CAA83238	HiSpOD+GoArrays	54 mers	3_5
Neocallimastix patriciarum	GH5	AAE59927, CAA83238	HiSpOD+GoArrays	54 mers	4_5
Orpinomyces sp. PC-2	GH5	AAL01213	HiSpOD	25 mers	1
Orpinomyces sp. PC-2	GH5	AAL01213	HiSpOD	25 mers	2
Orpinomyces sp. PC-2	GH5	AAL01213	HiSpOD	25 mers	3
Orpinomyces sp. PC-2	GH5	AAL01213	HiSpOD	25 mers	4
Orpinomyces sp. PC-2	GH5	AAL01213	HiSpOD	25 mers	5
Orpinomyces sp. PC-2	GH5	AAL01213	HiSpOD+GoArrays	54 mers	1_2
Orpinomyces sp. PC-2	GH5	AAL01213	HiSpOD+GoArrays	54 mers	1_3
Orpinomyces sp. PC-2	GH5	AAL01213	HiSpOD+GoArrays	54 mers	1_4
Orpinomyces sp. PC-2	GH5	AAL01213	HiSpOD+GoArrays	54 mers	1_5
Orpinomyces sp. PC-2	GH5	AAL01213	HiSpOD+GoArrays	54 mers	2_3
Orpinomyces sp. PC-2	GH5	AAL01213	HiSpOD+GoArrays	54 mers	2_4
Orpinomyces sp. PC-2	GH5	AAL01213	HiSpOD+GoArrays	54 mers	2_5
Orpinomyces sp. PC-2	GH5	AAL01213	HiSpOD+GoArrays	54 mers	3_4
Orpinomyces sp. PC-2	GH5	AAL01213	HiSpOD+GoArrays	54 mers	3_5
Orpinomyces sp. PC-2	GH5	AAL01213	HiSpOD+GoArrays	54 mers	4_5
Orpinomyces sp. PC-2	GH5	AAD04193, AAE59925	HiSpOD	25 mers	1
Orpinomyces sp. PC-2	GH5	AAD04193, AAE59925	HiSpOD	25 mers	2
Orpinomyces sp. PC-2	GH5	AAD04193, AAE59925	HiSpOD	25 mers	3
Orpinomyces sp. PC-2	GH5	AAD04193, AAE59925	HiSpOD	25 mers	4
Orpinomyces sp. PC-2	GH5	AAD04193, AAE59925	HiSpOD	25 mers	5
Orpinomyces sp. PC-2	GH5	AAD04193, AAE59925	HiSpOD+GoArrays	54 mers	1_2
Orpinomyces sp. PC-2	GH5	AAD04193, AAE59925	HiSpOD+GoArrays	54 mers	1_3
Orpinomyces sp. PC-2	GH5	AAD04193, AAE59925	HiSpOD+GoArrays	54 mers	1_4
Orpinomyces sp. PC-2	GH5	AAD04193, AAE59925	HiSpOD+GoArrays	54 mers	1_5
Orpinomyces sp. PC-2	GH5	AAD04193, AAE59925	HiSpOD+GoArrays	54 mers	2_3
Orpinomyces sp. PC-2	GH5	AAD04193, AAE59925	HiSpOD+GoArrays	54 mers	2_4
Orpinomyces sp. PC-2	GH5	AAD04193, AAE59925	HiSpOD+GoArrays	54 mers	2_5
Orpinomyces sp. PC-2	GH5	AAD04193, AAE59925	HiSpOD+GoArrays	54 mers	3_4
Orpinomyces sp. PC-2	GH5	AAD04193, AAE59925	HiSpOD+GoArrays	54 mers	3_5
Orpinomyces sp. PC-2	GH5	AAD04193, AAE59925	HiSpOD+GoArrays	54 mers	4_5
Orpinomyces sp. FCT 2/Orpinomyces joyonii SG4/Orpinomyces joyonii SG4/Orpinomyces sp. PC-2	GH5	ACY25184/AAB69348/AAB69347/AAC05164	HiSpOD	25 mers	1
Orpinomyces sp. FCT 2/Orpinomyces joyonii SG4/Orpinomyces joyonii SG4/Orpinomyces sp. PC-2	GH5	ACY25184/AAB69348/AAB69347/AAC05164	HiSpOD	25 mers	2
Orpinomyces sp. FCT 2/Orpinomyces joyonii SG4/Orpinomyces joyonii SG4/Orpinomyces sp. PC-2	GH5	ACY25184/AAB69348/AAB69347/AAC05164	HiSpOD	25 mers	3
Orpinomyces sp. FCT 2/Orpinomyces joyonii SG4/Orpinomyces joyonii SG4/Orpinomyces sp. PC-2	GH5	ACY25184/AAB69348/AAB69347/AAC05164	HiSpOD	25 mers	4
Orpinomyces sp. FCT 2/Orpinomyces joyonii SG4/Orpinomyces joyonii SG4/Orpinomyces sp. PC-2	GH5	ACY25184/AAB69348/AAB69347/AAC05164	HiSpOD+GoArrays	54 mers	1_2
Orpinomyces sp. FCT 2/Orpinomyces joyonii SG4/Orpinomyces joyonii SG4/Orpinomyces sp. PC-2	GH5	ACY25184/AAB69348/AAB69347/AAC05164	HiSpOD+GoArrays	54 mers	1_3
Orpinomyces sp. FCT 2/Orpinomyces joyonii SG4/Orpinomyces joyonii SG4/Orpinomyces sp. PC-2	GH5	ACY25184/AAB69348/AAB69347/AAC05164	HiSpOD+GoArrays	54 mers	1_4
Orpinomyces sp. FCT 2/Orpinomyces joyonii SG4/Orpinomyces joyonii SG4/Orpinomyces sp. PC-2	GH5	ACY25184/AAB69348/AAB69347/AAC05164	HiSpOD+GoArrays	54 mers	2_3
Orpinomyces sp. FCT 2/Orpinomyces joyonii SG4/Orpinomyces joyonii SG4/Orpinomyces sp. PC-2	GH5	ACY25184/AAB69348/AAB69347/AAC05164	HiSpOD+GoArrays	54 mers	2_4
Orpinomyces joyonii 19-2	GH5	AAC49731	HiSpOD	25 mers	1
Orpinomyces joyonii 19-2	GH5	AAC49731	HiSpOD	25 mers	2
Orpinomyces joyonii 19-2	GH5	AAC49731	HiSpOD	25 mers	3
Orpinomyces joyonii 19-2	GH5	AAC49731	HiSpOD	25 mers	4
Orpinomyces joyonii 19-2	GH5	AAC49731	HiSpOD+GoArrays	54 mers	1_2
Orpinomyces joyonii 19-2	GH5	AAC49731	HiSpOD+GoArrays	54 mers	1_3
Orpinomyces joyonii 19-2	GH5	AAC49731	HiSpOD+GoArrays	54 mers	1_4
Orpinomyces joyonii 19-2	GH5	AAC49731	HiSpOD+GoArrays	54 mers	2_3
Orpinomyces joyonii 19-2	GH5	AAC49731	HiSpOD+GoArrays	54 mers	2_4
Orpinomyces joyonii 19-2	GH5	AAC49731	HiSpOD+GoArrays	54 mers	3_4
Piromyces equi	GH5	CAB92326	HiSpOD	25 mers	1
Piromyces equi	GH5	CAB92326	HiSpOD	25 mers	2
Piromyces equi	GH5	CAB92326	HiSpOD	25 mers	3
Piromyces equi	GH5	CAB92326	HiSpOD	25 mers	4
Piromyces equi	GH5	CAB92326	HiSpOD	25 mers	5
Piromyces equi	GH5	CAB92326	HiSpOD+GoArrays	54 mers	1_2
Piromyces equi	GH5	CAB92326	HiSpOD+GoArrays	54 mers	1_3
Piromyces equi	GH5	CAB92326	HiSpOD+GoArrays	54 mers	1_4
Piromyces equi	GH5	CAB92326	HiSpOD+GoArrays	54 mers	2_3
Piromyces equi	GH5	CAB92326	HiSpOD+GoArrays	54 mers	2_4
Piromyces equi	GH5	CAB92326	HiSpOD+GoArrays	54 mers	2_5
Piromyces equi	GH5	CAB92326	HiSpOD+GoArrays	54 mers	3_4
Piromyces equi	GH5	CAB92326	HiSpOD+GoArrays	54 mers	3_5
Piromyces equi	GH5	CAB92326	HiSpOD+GoArrays	54 mers	4_5
Piromyces rhizinflatus 2301	GH5	AAD43818	HiSpOD	25 mers	1
Piromyces rhizinflatus 2301	GH5	AAD43818	HiSpOD	25 mers	2
Piromyces rhizinflatus 2301	GH5	AAD43818	HiSpOD	25 mers	3
Piromyces rhizinflatus 2301	GH5	AAD43818	HiSpOD	25 mers	4
Piromyces rhizinflatus 2301	GH5	AAD43818	HiSpOD+GoArrays	54 mers	1_2
Piromyces rhizinflatus 2301	GH5	AAD43818	HiSpOD+GoArrays	54 mers	1_3
Piromyces rhizinflatus 2301	GH5	AAD43818	HiSpOD+GoArrays	54 mers	1_4
Piromyces rhizinflatus 2301	GH5	AAD43818	HiSpOD+GoArrays	54 mers	2_3
Piromyces rhizinflatus 2301	GH5	AAD43818	HiSpOD+GoArrays	54 mers	2_4
Piromyces rhizinflatus 2301	GH5	AAD43818	HiSpOD+GoArrays	54 mers	3_4
Epidinium caudatum	GH5	BAC57893	HiSpOD	25 mers	1
Epidinium caudatum	GH5	BAC57893	HiSpOD	25 mers	2
Epidinium caudatum	GH5	BAC57893	HiSpOD	25 mers	3
Epidinium caudatum	GH5	BAC57893	HiSpOD	25 mers	4
Epidinium caudatum	GH5	BAC57893	HiSpOD+GoArrays	54 mers	1_2
Epidinium caudatum	GH5	BAC57893	HiSpOD+GoArrays	54 mers	1_3
Epidinium caudatum	GH5	BAC57893	HiSpOD+GoArrays	54 mers	1_4
Epidinium caudatum	GH5	BAC57893	HiSpOD+GoArrays	54 mers	2_3
Epidinium caudatum	GH5	BAC57893	HiSpOD+GoArrays	54 mers	2_4
Epidinium caudatum	GH5	BAC57893	HiSpOD+GoArrays	54 mers	3_4
Epidinium caudatum	GH5	BAC57895_I	HiSpOD	25 mers	1
Epidinium caudatum	GH5	BAC57895_I	HiSpOD	25 mers	2
Epidinium caudatum	GH5	BAC57895_I	HiSpOD	25 mers	3
Epidinium caudatum	GH5	BAC57895_I	HiSpOD	25 mers	4
Epidinium caudatum	GH5	BAC57895_I	HiSpOD	25 mers	5
Epidinium caudatum	GH5	BAC57895_I	HiSpOD+GoArrays	54 mers	1_2
Epidinium caudatum	GH5	BAC57895_I	HiSpOD+GoArrays	54 mers	1_3
Epidinium caudatum	GH5	BAC57895_I	HiSpOD+GoArrays	54 mers	1_4
Epidinium caudatum	GH5	BAC57895_I	HiSpOD+GoArrays	54 mers	1_5
Epidinium caudatum	GH5	BAC57895_I	HiSpOD+GoArrays	54 mers	2_3
Epidinium caudatum	GH5	BAC57895_I	HiSpOD+GoArrays	54 mers	2_4
Epidinium caudatum	GH5	BAC57895_I	HiSpOD+GoArrays	54 mers	2_5
Epidinium caudatum	GH5	BAC57895_I	HiSpOD+GoArrays	54 mers	3_4
Epidinium caudatum	GH5	BAC57895_I	HiSpOD+GoArrays	54 mers	3_5
Epidinium caudatum	GH5	BAC57895_I	HiSpOD+GoArrays	54 mers	4_5
Epidinium caudatum	GH5	BAC57895_II	HiSpOD	25 mers	1
Epidinium caudatum	GH5	BAC57895_II	HiSpOD	25 mers	2
Epidinium caudatum	GH5	BAC57895_II	HiSpOD	25 mers	3
Epidinium caudatum	GH5	BAC57895_II	HiSpOD+GoArrays	54 mers	1_2
Epidinium caudatum	GH5	BAC57895_II	HiSpOD+GoArrays	54 mers	1_3
Epidinium caudatum	GH5	BAC57895_II	HiSpOD+GoArrays	54 mers	2_3
Epidinium caudatum/Epidinium ecaudatum	GH5	BAA76394/CAL91973	HiSpOD	25 mers	1
Epidinium caudatum/Epidinium ecaudatum	GH5	BAA76394/CAL91973	HiSpOD	25 mers	2
Epidinium caudatum/Epidinium ecaudatum	GH5	BAA76394/CAL91973	HiSpOD	25 mers	3
Epidinium caudatum/Epidinium ecaudatum	GH5	BAA76394/CAL91973	HiSpOD	25 mers	4
Epidinium caudatum/Epidinium ecaudatum	GH5	BAA76394/CAL91973	HiSpOD+GoArrays	54 mers	1_2
Epidinium caudatum/Epidinium ecaudatum	GH5	BAA76394/CAL91973	HiSpOD+GoArrays	54 mers	1_3
Epidinium caudatum/Epidinium ecaudatum	GH5	BAA76394/CAL91973	HiSpOD+GoArrays	54 mers	1_4
Epidinium caudatum/Epidinium ecaudatum	GH5	BAA76394/CAL91973	HiSpOD+GoArrays	54 mers	2_3
Epidinium caudatum/Epidinium ecaudatum	GH5	BAA76394/CAL91973	HiSpOD+GoArrays	54 mers	2_4
Epidinium caudatum/Epidinium ecaudatum	GH5	BAA76394/CAL91973	HiSpOD+GoArrays	54 mers	3_4
Epidinium ecaudatum	GH5	CAL91968	HiSpOD	25 mers	1
Epidinium ecaudatum	GH5	CAL91968	HiSpOD	25 mers	2
Epidinium ecaudatum	GH5	CAL91968	HiSpOD	25 mers	3
Epidinium ecaudatum	GH5	CAL91968	HiSpOD	25 mers	4
Epidinium ecaudatum	GH5	CAL91968	HiSpOD	25 mers	5
Epidinium ecaudatum	GH5	CAL91968	HiSpOD+GoArrays	54 mers	1_2
Epidinium ecaudatum	GH5	CAL91968	HiSpOD+GoArrays	54 mers	1_3
Epidinium ecaudatum	GH5	CAL91968	HiSpOD+GoArrays	54 mers	1_4
Epidinium ecaudatum	GH5	CAL91968	HiSpOD+GoArrays	54 mers	1_5
Epidinium ecaudatum	GH5	CAL91968	HiSpOD+GoArrays	54 mers	2_3
Epidinium ecaudatum	GH5	CAL91968	HiSpOD+GoArrays	54 mers	2_4
Epidinium ecaudatum	GH5	CAL91968	HiSpOD+GoArrays	54 mers	2_5
Epidinium ecaudatum	GH5	CAL91968	HiSpOD+GoArrays	54 mers	3_4
Epidinium ecaudatum	GH5	CAL91968	HiSpOD+GoArrays	54 mers	3_5
Epidinium ecaudatum	GH5	CAL91968	HiSpOD+GoArrays	54 mers	4_5
Epidinium ecaudatum	GH5	CAL91968	HiSpOD	25 mers	6
Epidinium ecaudatum	GH5	CAL91968	HiSpOD	25 mers	7
Epidinium ecaudatum	GH5	CAL91968	HiSpOD	25 mers	8
Epidinium ecaudatum	GH5	CAL91968	HiSpOD	25 mers	9
Epidinium ecaudatum	GH5	CAL91968	HiSpOD	25 mers	10
Epidinium ecaudatum	GH5	CAL91968	HiSpOD+GoArrays	54 mers	6_7
Epidinium ecaudatum	GH5	CAL91968	HiSpOD+GoArrays	54 mers	6_8
Epidinium ecaudatum	GH5	CAL91968	HiSpOD+GoArrays	54 mers	6_9
Epidinium ecaudatum	GH5	CAL91968	HiSpOD+GoArrays	54 mers	6_10
Epidinium ecaudatum	GH5	CAL91968	HiSpOD+GoArrays	54 mers	7_8
Epidinium ecaudatum	GH5	CAL91968	HiSpOD+GoArrays	54 mers	7_9
Epidinium ecaudatum	GH5	CAL91968	HiSpOD+GoArrays	54 mers	7_10
Epidinium ecaudatum	GH5	CAL91968	HiSpOD+GoArrays	54 mers	8_9
Epidinium ecaudatum	GH5	CAL91968	HiSpOD+GoArrays	54 mers	8_10
Epidinium ecaudatum	GH5	CAL91968	HiSpOD+GoArrays	54 mers	9_10
Epidinium ecaudatum	GH5	CAL91974	HiSpOD	25 mers	1
Epidinium ecaudatum	GH5	CAL91974	HiSpOD	25 mers	2
Epidinium ecaudatum	GH5	CAL91974	HiSpOD	25 mers	3
Epidinium ecaudatum	GH5	CAL91974	HiSpOD	25 mers	4
Epidinium ecaudatum	GH5	CAL91974	HiSpOD	25 mers	5
Epidinium ecaudatum	GH5	CAL91974	HiSpOD	25 mers	6
Epidinium ecaudatum	GH5	CAL91974	HiSpOD+GoArrays	54 mers	1_2
Epidinium ecaudatum	GH5	CAL91974	HiSpOD+GoArrays	54 mers	1_3
Epidinium ecaudatum	GH5	CAL91974	HiSpOD+GoArrays	54 mers	1_4
Epidinium ecaudatum	GH5	CAL91974	HiSpOD+GoArrays	54 mers	2_3
Epidinium ecaudatum	GH5	CAL91974	HiSpOD+GoArrays	54 mers	2_4
Epidinium ecaudatum	GH5	CAL91974	HiSpOD+GoArrays	54 mers	2_5
Epidinium ecaudatum	GH5	CAL91974	HiSpOD+GoArrays	54 mers	2_6
Epidinium ecaudatum	GH5	CAL91974	HiSpOD+GoArrays	54 mers	3_4
Epidinium ecaudatum	GH5	CAL91974	HiSpOD+GoArrays	54 mers	3_5
Epidinium ecaudatum	GH5	CAL91974	HiSpOD+GoArrays	54 mers	3_6
Epidinium ecaudatum	GH5	CAL91974	HiSpOD+GoArrays	54 mers	4_5
Epidinium ecaudatum	GH5	CAL91974	HiSpOD+GoArrays	54 mers	4_6
Epidinium ecaudatum	GH5	CAL91974	HiSpOD+GoArrays	54 mers	5_6
Epidinium ecaudatum	GH5	CAL91971	HiSpOD	25 mers	1
Epidinium ecaudatum	GH5	CAL91971	HiSpOD	25 mers	2
Epidinium ecaudatum	GH5	CAL91971	HiSpOD	25 mers	3
Epidinium ecaudatum	GH5	CAL91971	HiSpOD	25 mers	4
Epidinium ecaudatum	GH5	CAL91971	HiSpOD	25 mers	5
Epidinium ecaudatum	GH5	CAL91971	HiSpOD+GoArrays	54 mers	1_2
Epidinium ecaudatum	GH5	CAL91971	HiSpOD+GoArrays	54 mers	1_3
Epidinium ecaudatum	GH5	CAL91971	HiSpOD+GoArrays	54 mers	1_4
Epidinium ecaudatum	GH5	CAL91971	HiSpOD+GoArrays	54 mers	1_5
Epidinium ecaudatum	GH5	CAL91971	HiSpOD+GoArrays	54 mers	2_3
Epidinium ecaudatum	GH5	CAL91971	HiSpOD+GoArrays	54 mers	2_4
Epidinium ecaudatum	GH5	CAL91971	HiSpOD+GoArrays	54 mers	2_5
Epidinium ecaudatum	GH5	CAL91971	HiSpOD+GoArrays	54 mers	3_4
Epidinium ecaudatum	GH5	CAL91971	HiSpOD+GoArrays	54 mers	3_5
Epidinium ecaudatum	GH5	CAL91971	HiSpOD+GoArrays	54 mers	4_5
Epidinium ecaudatum	GH5	CAL91969	HiSpOD	25 mers	1
Epidinium ecaudatum	GH5	CAL91969	HiSpOD	25 mers	2
Epidinium ecaudatum	GH5	CAL91969	HiSpOD	25 mers	3
Epidinium ecaudatum	GH5	CAL91969	HiSpOD	25 mers	4
Epidinium ecaudatum	GH5	CAL91969	HiSpOD	25 mers	5
Epidinium ecaudatum	GH5	CAL91969	HiSpOD+GoArrays	54 mers	1_2
Epidinium ecaudatum	GH5	CAL91969	HiSpOD+GoArrays	54 mers	1_3
Epidinium ecaudatum	GH5	CAL91969	HiSpOD+GoArrays	54 mers	2_3
Epidinium ecaudatum	GH5	CAL91969	HiSpOD+GoArrays	54 mers	2_4
Epidinium ecaudatum	GH5	CAL91969	HiSpOD+GoArrays	54 mers	3_4
Epidinium ecaudatum	GH5	CAL91969	HiSpOD+GoArrays	54 mers	3_5
Epidinium ecaudatum	GH5	CAL91969	HiSpOD+GoArrays	54 mers	4_5
Epidinium ecaudatum	GH5	CAH69214, CAL91975	HiSpOD	25 mers	1
Epidinium ecaudatum	GH5	CAH69214, CAL91975	HiSpOD	25 mers	2
Epidinium ecaudatum	GH5	CAH69214, CAL91975	HiSpOD	25 mers	3
Epidinium ecaudatum	GH5	CAH69214, CAL91975	HiSpOD	25 mers	4
Epidinium ecaudatum	GH5	CAH69214, CAL91975	HiSpOD	25 mers	5
Epidinium ecaudatum	GH5	CAH69214, CAL91975	HiSpOD+GoArrays	54 mers	1_2
Epidinium ecaudatum	GH5	CAH69214, CAL91975	HiSpOD+GoArrays	54 mers	1_3
Epidinium ecaudatum	GH5	CAH69214, CAL91975	HiSpOD+GoArrays	54 mers	1_4
Epidinium ecaudatum	GH5	CAH69214, CAL91975	HiSpOD+GoArrays	54 mers	2_3
Epidinium ecaudatum	GH5	CAH69214, CAL91975	HiSpOD+GoArrays	54 mers	2_4
Epidinium ecaudatum	GH5	CAH69214, CAL91975	HiSpOD+GoArrays	54 mers	2_5
Epidinium ecaudatum	GH5	CAH69214, CAL91975	HiSpOD+GoArrays	54 mers	3_4
Epidinium ecaudatum	GH5	CAH69214, CAL91975	HiSpOD+GoArrays	54 mers	3_5
Epidinium ecaudatum	GH5	CAH69214, CAL91975	HiSpOD+GoArrays	54 mers	4_5
Polyplastron multivesiculatum/Polyplastron multivesiculatum	GH5	CAL91970/CAL91972	HiSpOD	25 mers	1
Polyplastron multivesiculatum/Polyplastron multivesiculatum	GH5	CAL91970/CAL91972	HiSpOD	25 mers	2
Polyplastron multivesiculatum/Polyplastron multivesiculatum	GH5	CAL91970/CAL91972	HiSpOD	25 mers	3
Polyplastron multivesiculatum/Polyplastron multivesiculatum	GH5	CAL91970/CAL91972	HiSpOD	25 mers	4
Polyplastron multivesiculatum/Polyplastron multivesiculatum	GH5	CAL91970/CAL91972	HiSpOD	25 mers	5
Polyplastron multivesiculatum/Polyplastron multivesiculatum	GH5	CAL91970/CAL91972	HiSpOD+GoArrays	54 mers	1_2
Polyplastron multivesiculatum/Polyplastron multivesiculatum	GH5	CAL91970/CAL91972	HiSpOD+GoArrays	54 mers	1_3
Polyplastron multivesiculatum/Polyplastron multivesiculatum	GH5	CAL91970/CAL91972	HiSpOD+GoArrays	54 mers	1_4
Polyplastron multivesiculatum/Polyplastron multivesiculatum	GH5	CAL91970/CAL91972	HiSpOD+GoArrays	54 mers	2_3
Polyplastron multivesiculatum/Polyplastron multivesiculatum	GH5	CAL91970/CAL91972	HiSpOD+GoArrays	54 mers	2_4
Polyplastron multivesiculatum/Polyplastron multivesiculatum	GH5	CAL91970/CAL91972	HiSpOD+GoArrays	54 mers	2_5
Polyplastron multivesiculatum/Polyplastron multivesiculatum	GH5	CAL91970/CAL91972	HiSpOD+GoArrays	54 mers	3_4
Polyplastron multivesiculatum/Polyplastron multivesiculatum	GH5	CAL91970/CAL91972	HiSpOD+GoArrays	54 mers	3_5
Polyplastron multivesiculatum/Polyplastron multivesiculatum	GH5	CAL91970/CAL91972	HiSpOD+GoArrays	54 mers	4_5
Polyplastron multivesiculatum	GH5	BAC57896_I	HiSpOD	25 mers	1
Polyplastron multivesiculatum	GH5	BAC57896_I	HiSpOD	25 mers	2
Polyplastron multivesiculatum	GH5	BAC57896_I	HiSpOD	25 mers	3
Polyplastron multivesiculatum	GH5	BAC57896_I	HiSpOD	25 mers	4
Polyplastron multivesiculatum	GH5	BAC57896_I	HiSpOD	25 mers	5
Polyplastron multivesiculatum	GH5	BAC57896_I	HiSpOD+GoArrays	54 mers	1_2
Polyplastron multivesiculatum	GH5	BAC57896_I	HiSpOD+GoArrays	54 mers	1_3
Polyplastron multivesiculatum	GH5	BAC57896_I	HiSpOD+GoArrays	54 mers	2_3
Polyplastron multivesiculatum	GH5	BAC57896_I	HiSpOD+GoArrays	54 mers	2_5
Polyplastron multivesiculatum	GH5	BAC57896_I	HiSpOD+GoArrays	54 mers	2_6
Polyplastron multivesiculatum	GH5	BAC57896_I	HiSpOD+GoArrays	54 mers	4_5
Polyplastron multivesiculatum	GH5	BAC57896_I	HiSpOD+GoArrays	54 mers	4_6
Polyplastron multivesiculatum	GH5	BAC57896_I	HiSpOD+GoArrays	54 mers	5_6
Polyplastron multivesiculatum	GH5	BAC57896_II	HiSpOD	25 mers	1
Polyplastron multivesiculatum	GH5	BAC57896_II	HiSpOD	25 mers	2
Polyplastron multivesiculatum	GH5	BAC57896_II	HiSpOD	25 mers	3
Polyplastron multivesiculatum	GH5	BAC57896_II	HiSpOD	25 mers	4
Polyplastron multivesiculatum	GH5	BAC57896_II	HiSpOD+GoArrays	54 mers	1_2
Polyplastron multivesiculatum	GH5	BAC57896_II	HiSpOD+GoArrays	54 mers	1_3
Polyplastron multivesiculatum	GH5	BAC57896_II	HiSpOD+GoArrays	54 mers	1_4
Polyplastron multivesiculatum	GH5	BAC57896_II	HiSpOD+GoArrays	54 mers	2_3
Polyplastron multivesiculatum	GH5	BAC57896_II	HiSpOD+GoArrays	54 mers	2_4
Polyplastron multivesiculatum	GH5	BAC57896_II	HiSpOD+GoArrays	54 mers	3_4
Butyrivibrio fibrisolvens H17C	GH9	CAA39264	HiSpOD	25 mers	1
Butyrivibrio fibrisolvens H17C	GH9	CAA39264	HiSpOD	25 mers	2
Butyrivibrio fibrisolvens H17C	GH9	CAA39264	HiSpOD	25 mers	3
Butyrivibrio fibrisolvens H17C	GH9	CAA39264	HiSpOD	25 mers	4
Butyrivibrio fibrisolvens H17C	GH9	CAA39264	HiSpOD	25 mers	5
Butyrivibrio fibrisolvens H17C	GH9	CAA39264	HiSpOD+GoArrays	54 mers	1_2
Butyrivibrio fibrisolvens H17C	GH9	CAA39264	HiSpOD+GoArrays	54 mers	1_3
Butyrivibrio fibrisolvens H17C	GH9	CAA39264	HiSpOD+GoArrays	54 mers	2_3
Butyrivibrio fibrisolvens H17C	GH9	CAA39264	HiSpOD+GoArrays	54 mers	3_4
Butyrivibrio fibrisolvens H17C	GH9	CAA39264	HiSpOD+GoArrays	54 mers	4_5
Cellulosilyticum ruminicola CGMCC 1.5065	GH9	ACZ98593	HiSpOD	25 mers	1
Cellulosilyticum ruminicola CGMCC 1.5065	GH9	ACZ98593	HiSpOD	25 mers	2
Cellulosilyticum ruminicola CGMCC 1.5065	GH9	ACZ98593	HiSpOD	25 mers	3
Cellulosilyticum ruminicola CGMCC 1.5065	GH9	ACZ98593	HiSpOD	25 mers	4
Cellulosilyticum ruminicola CGMCC 1.5065	GH9	ACZ98593	HiSpOD	25 mers	5
Cellulosilyticum ruminicola CGMCC 1.5065	GH9	ACZ98593	HiSpOD+GoArrays	54 mers	1_2
Cellulosilyticum ruminicola CGMCC 1.5065	GH9	ACZ98593	HiSpOD+GoArrays	54 mers	1_3
Cellulosilyticum ruminicola CGMCC 1.5065	GH9	ACZ98593	HiSpOD+GoArrays	54 mers	1_4
Cellulosilyticum ruminicola CGMCC 1.5065	GH9	ACZ98593	HiSpOD+GoArrays	54 mers	2_3
Cellulosilyticum ruminicola CGMCC 1.5065	GH9	ACZ98593	HiSpOD+GoArrays	54 mers	2_4
Cellulosilyticum ruminicola CGMCC 1.5065	GH9	ACZ98593	HiSpOD+GoArrays	54 mers	2_5
Cellulosilyticum ruminicola CGMCC 1.5065	GH9	ACZ98593	HiSpOD+GoArrays	54 mers	3_4
Cellulosilyticum ruminicola CGMCC 1.5065	GH9	ACZ98593	HiSpOD+GoArrays	54 mers	3_5
Cellulosilyticum ruminicola CGMCC 1.5065	GH9	ACZ98593	HiSpOD+GoArrays	54 mers	4_5
Cellulosilyticum ruminicola CGMCC 1.5065	GH9	ACZ98604	HiSpOD	25 mers	1
Cellulosilyticum ruminicola CGMCC 1.5065	GH9	ACZ98604	HiSpOD	25 mers	2
Cellulosilyticum ruminicola CGMCC 1.5065	GH9	ACZ98604	HiSpOD	25 mers	3
Cellulosilyticum ruminicola CGMCC 1.5065	GH9	ACZ98604	HiSpOD	25 mers	4
Cellulosilyticum ruminicola CGMCC 1.5065	GH9	ACZ98604	HiSpOD	25 mers	5
Cellulosilyticum ruminicola CGMCC 1.5065	GH9	ACZ98604	HiSpOD+GoArrays	54 mers	1_2
Cellulosilyticum ruminicola CGMCC 1.5065	GH9	ACZ98604	HiSpOD+GoArrays	54 mers	1_3
Cellulosilyticum ruminicola CGMCC 1.5065	GH9	ACZ98604	HiSpOD+GoArrays	54 mers	2_3
Cellulosilyticum ruminicola CGMCC 1.5065	GH9	ACZ98604	HiSpOD+GoArrays	54 mers	2_4
Cellulosilyticum ruminicola CGMCC 1.5065	GH9	ACZ98604	HiSpOD+GoArrays	54 mers	3_4
Cellulosilyticum ruminicola CGMCC 1.5065	GH9	ACZ98604	HiSpOD+GoArrays	54 mers	3_5
Cellulosilyticum ruminicola CGMCC 1.5065	GH9	ACZ98604	HiSpOD+GoArrays	54 mers	4_5
Cellulosilyticum ruminicola CGMCC 1.5065	GH9	ACZ98595	HiSpOD	25 mers	1
Cellulosilyticum ruminicola CGMCC 1.5065	GH9	ACZ98595	HiSpOD	25 mers	2
Cellulosilyticum ruminicola CGMCC 1.5065	GH9	ACZ98595	HiSpOD	25 mers	3
Cellulosilyticum ruminicola CGMCC 1.5065	GH9	ACZ98595	HiSpOD	25 mers	4
Cellulosilyticum ruminicola CGMCC 1.5065	GH9	ACZ98595	HiSpOD	25 mers	5
Cellulosilyticum ruminicola CGMCC 1.5065	GH9	ACZ98595	HiSpOD+GoArrays	54 mers	1_2
Cellulosilyticum ruminicola CGMCC 1.5065	GH9	ACZ98595	HiSpOD+GoArrays	54 mers	1_3
Cellulosilyticum ruminicola CGMCC 1.5065	GH9	ACZ98595	HiSpOD+GoArrays	54 mers	2_3
Cellulosilyticum ruminicola CGMCC 1.5065	GH9	ACZ98595	HiSpOD+GoArrays	54 mers	3_4
Cellulosilyticum ruminicola CGMCC 1.5065	GH9	ACZ98595	HiSpOD+GoArrays	54 mers	3_5
Cellulosilyticum ruminicola CGMCC 1.5065	GH9	ACZ98595	HiSpOD+GoArrays	54 mers	4_5
Eubacterium cellulosolvens 5	GH9	BAH56283	HiSpOD	25 mers	1
Eubacterium cellulosolvens 5	GH9	BAH56283	HiSpOD	25 mers	2
Eubacterium cellulosolvens 5	GH9	BAH56283	HiSpOD	25 mers	3
Eubacterium cellulosolvens 5	GH9	BAH56283	HiSpOD	25 mers	4
Eubacterium cellulosolvens 5	GH9	BAH56283	HiSpOD	25 mers	5
Eubacterium cellulosolvens 5	GH9	BAH56283	HiSpOD	25 mers	6
Eubacterium cellulosolvens 5	GH9	BAH56283	HiSpOD+GoArrays	54 mers	1_2
Eubacterium cellulosolvens 5	GH9	BAH56283	HiSpOD+GoArrays	54 mers	1_3
Eubacterium cellulosolvens 5	GH9	BAH56283	HiSpOD+GoArrays	54 mers	2_3
Eubacterium cellulosolvens 5	GH9	BAH56283	HiSpOD+GoArrays	54 mers	2_4
Eubacterium cellulosolvens 5	GH9	BAH56283	HiSpOD+GoArrays	54 mers	3_4
Eubacterium cellulosolvens 5	GH9	BAH56283	HiSpOD+GoArrays	54 mers	4_5
Eubacterium cellulosolvens 5	GH9	BAH56283	HiSpOD+GoArrays	54 mers	4_6
Eubacterium cellulosolvens 5	GH9	BAH56283	HiSpOD+GoArrays	54 mers	5_6
Eubacterium cellulosolvens 5	GH9	BAE20171	HiSpOD	25 mers	1
Eubacterium cellulosolvens 5	GH9	BAE20171	HiSpOD	25 mers	2
Eubacterium cellulosolvens 5	GH9	BAE20171	HiSpOD	25 mers	3
Eubacterium cellulosolvens 5	GH9	BAE20171	HiSpOD	25 mers	4
Eubacterium cellulosolvens 5	GH9	BAE20171	HiSpOD	25 mers	5
Eubacterium cellulosolvens 5	GH9	BAE20171	HiSpOD+GoArrays	54 mers	1_2
Eubacterium cellulosolvens 5	GH9	BAE20171	HiSpOD+GoArrays	54 mers	1_3
Eubacterium cellulosolvens 5	GH9	BAE20171	HiSpOD+GoArrays	54 mers	2_3
Eubacterium cellulosolvens 5	GH9	BAE20171	HiSpOD+GoArrays	54 mers	2_4
Eubacterium cellulosolvens 5	GH9	BAE20171	HiSpOD+GoArrays	54 mers	3_4
Eubacterium cellulosolvens 5	GH9	BAE20171	HiSpOD+GoArrays	54 mers	3_5
Eubacterium cellulosolvens 5	GH9	BAE20171	HiSpOD+GoArrays	54 mers	4_5
Eubacterium cellulosolvens 5	GH9	BAB86305	HiSpOD	25 mers	1
Eubacterium cellulosolvens 5	GH9	BAB86305	HiSpOD	25 mers	2
Eubacterium cellulosolvens 5	GH9	BAB86305	HiSpOD	25 mers	3
Eubacterium cellulosolvens 5	GH9	BAB86305	HiSpOD	25 mers	4
Eubacterium cellulosolvens 5	GH9	BAB86305	HiSpOD	25 mers	5
Eubacterium cellulosolvens 5	GH9	BAB86305	HiSpOD	25 mers	6
Eubacterium cellulosolvens 5	GH9	BAB86305	HiSpOD+GoArrays	54 mers	1_2
Eubacterium cellulosolvens 5	GH9	BAB86305	HiSpOD+GoArrays	54 mers	1_3
Eubacterium cellulosolvens 5	GH9	BAB86305	HiSpOD+GoArrays	54 mers	1_4
Eubacterium cellulosolvens 5	GH9	BAB86305	HiSpOD+GoArrays	54 mers	2_3
Eubacterium cellulosolvens 5	GH9	BAB86305	HiSpOD+GoArrays	54 mers	2_4
Eubacterium cellulosolvens 5	GH9	BAB86305	HiSpOD+GoArrays	54 mers	3_4
Eubacterium cellulosolvens 5	GH9	BAB86305	HiSpOD+GoArrays	54 mers	3_5
Eubacterium cellulosolvens 5	GH9	BAB86305	HiSpOD+GoArrays	54 mers	4_5
Eubacterium cellulosolvens 5	GH9	BAB86305	HiSpOD+GoArrays	54 mers	5_6
Fibrobacter succinogenes BL2	GH9	AAC41523	HiSpOD	25 mers	1
Fibrobacter succinogenes BL2	GH9	AAC41523	HiSpOD	25 mers	2
Fibrobacter succinogenes BL2	GH9	AAC41523	HiSpOD	25 mers	3
Fibrobacter succinogenes BL2	GH9	AAC41523	HiSpOD	25 mers	4
Fibrobacter succinogenes BL2	GH9	AAC41523	HiSpOD	25 mers	5
Fibrobacter succinogenes BL2	GH9	AAC41523	HiSpOD	25 mers	6
Fibrobacter succinogenes BL2	GH9	AAC41523	HiSpOD+GoArrays	54 mers	1_2
Fibrobacter succinogenes BL2	GH9	AAC41523	HiSpOD+GoArrays	54 mers	1_3
Fibrobacter succinogenes BL2	GH9	AAC41523	HiSpOD+GoArrays	54 mers	1_4
Fibrobacter succinogenes BL2	GH9	AAC41523	HiSpOD+GoArrays	54 mers	2_3
Fibrobacter succinogenes BL2	GH9	AAC41523	HiSpOD+GoArrays	54 mers	2_4
Fibrobacter succinogenes BL2	GH9	AAC41523	HiSpOD+GoArrays	54 mers	2_5
Fibrobacter succinogenes BL2	GH9	AAC41523	HiSpOD+GoArrays	54 mers	3_4
Fibrobacter succinogenes BL2	GH9	AAC41523	HiSpOD+GoArrays	54 mers	3_5
Fibrobacter succinogenes BL2	GH9	AAC41523	HiSpOD+GoArrays	54 mers	3_6
Fibrobacter succinogenes BL2	GH9	AAC41523	HiSpOD+GoArrays	54 mers	4_5
Fibrobacter succinogenes BL2	GH9	AAC41523	HiSpOD+GoArrays	54 mers	4_6
Fibrobacter succinogenes BL2	GH9	AAC41523	HiSpOD+GoArrays	54 mers	5_6
Fibrobacter succinogenes AR1	GH9	AAA24894, AAA24895	HiSpOD	25 mers	1
Fibrobacter succinogenes AR1	GH9	AAA24894, AAA24895	HiSpOD	25 mers	2
Fibrobacter succinogenes AR1	GH9	AAA24894, AAA24895	HiSpOD	25 mers	3
Fibrobacter succinogenes AR1	GH9	AAA24894, AAA24895	HiSpOD	25 mers	4
Fibrobacter succinogenes AR1	GH9	AAA24894, AAA24895	HiSpOD+GoArrays	54 mers	1_2
Fibrobacter succinogenes AR1	GH9	AAA24894, AAA24895	HiSpOD+GoArrays	54 mers	1_3
Fibrobacter succinogenes AR1	GH9	AAA24894, AAA24895	HiSpOD+GoArrays	54 mers	1_4
Fibrobacter succinogenes AR1	GH9	AAA24894, AAA24895	HiSpOD+GoArrays	54 mers	2_3
Fibrobacter succinogenes AR1	GH9	AAA24894, AAA24895	HiSpOD+GoArrays	54 mers	2_4
Fibrobacter succinogenes AR1	GH9	AAA24894, AAA24895	HiSpOD+GoArrays	54 mers	3_4
Fibrobacter succinogenes AR1	GH9	AAA24894, AAA24895	HiSpOD	25 mers	1
Fibrobacter succinogenes AR1	GH9	AAA24894, AAA24895	HiSpOD	25 mers	2
Fibrobacter succinogenes AR1	GH9	AAA24894, AAA24895	HiSpOD	25 mers	3
Fibrobacter succinogenes AR1	GH9	AAA24894, AAA24895	HiSpOD	25 mers	4
Fibrobacter succinogenes AR1	GH9	AAA24894, AAA24895	HiSpOD	25 mers	5
Fibrobacter succinogenes AR1	GH9	AAA24894, AAA24895	HiSpOD+GoArrays	54 mers	1_2
Fibrobacter succinogenes AR1	GH9	AAA24894, AAA24895	HiSpOD+GoArrays	54 mers	1_3
Fibrobacter succinogenes AR1	GH9	AAA24894, AAA24895	HiSpOD+GoArrays	54 mers	1_4
Fibrobacter succinogenes AR1	GH9	AAA24894, AAA24895	HiSpOD+GoArrays	54 mers	1_5
Fibrobacter succinogenes AR1	GH9	AAA24894, AAA24895	HiSpOD+GoArrays	54 mers	2_3
Fibrobacter succinogenes AR1	GH9	AAA24894, AAA24895	HiSpOD+GoArrays	54 mers	2_4
Fibrobacter succinogenes AR1	GH9	AAA24894, AAA24895	HiSpOD+GoArrays	54 mers	2_5
Fibrobacter succinogenes AR1	GH9	AAA24894, AAA24895	HiSpOD+GoArrays	54 mers	3_4
Fibrobacter succinogenes AR1	GH9	AAA24894, AAA24895	HiSpOD+GoArrays	54 mers	3_5
Fibrobacter succinogenes AR1	GH9	AAA24894, AAA24895	HiSpOD+GoArrays	54 mers	4_5
Fibrobacter succinogenes subsp. succinogenes S85	GH9	ABU45488, ACX74005, ADL25215	HiSpOD	25 mers	1
Fibrobacter succinogenes subsp. succinogenes S85	GH9	ABU45488, ACX74005, ADL25215	HiSpOD	25 mers	2
Fibrobacter succinogenes subsp. succinogenes S85	GH9	ABU45488, ACX74005, ADL25215	HiSpOD	25 mers	3
Fibrobacter succinogenes subsp. succinogenes S85	GH9	ABU45488, ACX74005, ADL25215	HiSpOD	25 mers	4
Fibrobacter succinogenes subsp. succinogenes S85	GH9	ABU45488, ACX74005, ADL25215	HiSpOD	25 mers	5
Fibrobacter succinogenes subsp. succinogenes S85	GH9	ABU45488, ACX74005, ADL25215	HiSpOD+GoArrays	54 mers	1_2
Fibrobacter succinogenes subsp. succinogenes S85	GH9	ABU45488, ACX74005, ADL25215	HiSpOD+GoArrays	54 mers	1_3
Fibrobacter succinogenes subsp. succinogenes S85	GH9	ABU45488, ACX74005, ADL25215	HiSpOD+GoArrays	54 mers	1_4
Fibrobacter succinogenes subsp. succinogenes S85	GH9	ABU45488, ACX74005, ADL25215	HiSpOD+GoArrays	54 mers	2_3
Fibrobacter succinogenes subsp. succinogenes S85	GH9	ABU45488, ACX74005, ADL25215	HiSpOD+GoArrays	54 mers	2_4
Fibrobacter succinogenes subsp. succinogenes S85	GH9	ABU45488, ACX74005, ADL25215	HiSpOD+GoArrays	54 mers	2_5
Fibrobacter succinogenes subsp. succinogenes S85	GH9	ABU45488, ACX74005, ADL25215	HiSpOD+GoArrays	54 mers	3_4
Fibrobacter succinogenes subsp. succinogenes S85	GH9	ABU45488, ACX74005, ADL25215	HiSpOD+GoArrays	54 mers	3_5
Fibrobacter succinogenes subsp. succinogenes S85	GH9	ABU45488, ACX74005, ADL25215	HiSpOD+GoArrays	54 mers	4_5
Fibrobacter succinogenes subsp. succinogenes S85	GH9	ABU45488, ACX74005, ADL25215	HiSpOD	25 mers	6
Fibrobacter succinogenes subsp. succinogenes S85	GH9	ABU45488, ACX74005, ADL25215	HiSpOD	25 mers	7
Fibrobacter succinogenes subsp. succinogenes S85	GH9	ABU45488, ACX74005, ADL25215	HiSpOD	25 mers	8
Fibrobacter succinogenes subsp. succinogenes S85	GH9	ABU45488, ACX74005, ADL25215	HiSpOD	25 mers	9
Fibrobacter succinogenes subsp. succinogenes S85	GH9	ABU45488, ACX74005, ADL25215	HiSpOD	25 mers	10
Fibrobacter succinogenes subsp. succinogenes S85	GH9	ABU45488, ACX74005, ADL25215	HiSpOD+GoArrays	54 mers	6_7
Fibrobacter succinogenes subsp. succinogenes S85	GH9	ABU45488, ACX74005, ADL25215	HiSpOD+GoArrays	54 mers	6_8
Fibrobacter succinogenes subsp. succinogenes S85	GH9	ABU45488, ACX74005, ADL25215	HiSpOD+GoArrays	54 mers	6_9
Fibrobacter succinogenes subsp. succinogenes S85	GH9	ABU45488, ACX74005, ADL25215	HiSpOD+GoArrays	54 mers	6_10
Fibrobacter succinogenes subsp. succinogenes S85	GH9	ABU45488, ACX74005, ADL25215	HiSpOD+GoArrays	54 mers	7_8
Fibrobacter succinogenes subsp. succinogenes S85	GH9	ABU45488, ACX74005, ADL25215	HiSpOD+GoArrays	54 mers	7_9
Fibrobacter succinogenes subsp. succinogenes S85	GH9	ABU45488, ACX74005, ADL25215	HiSpOD+GoArrays	54 mers	7_10
Fibrobacter succinogenes subsp. succinogenes S85	GH9	ABU45488, ACX74005, ADL25215	HiSpOD+GoArrays	54 mers	8_10
Fibrobacter succinogenes subsp. succinogenes S85	GH9	ABU45488, ACX74005, ADL25215	HiSpOD+GoArrays	54 mers	8_10
Fibrobacter succinogenes subsp. succinogenes S85	GH9	ABU45488, ACX74005, ADL25215	HiSpOD+GoArrays	54 mers	9_10
Fibrobacter succinogenes subsp. succinogenes S85	GH9	AAA68129, ACX73672, ADL25229	HiSpOD	25 mers	1
Fibrobacter succinogenes subsp. succinogenes S85	GH9	AAA68129, ACX73672, ADL25229	HiSpOD	25 mers	2
Fibrobacter succinogenes subsp. succinogenes S85	GH9	AAA68129, ACX73672, ADL25229	HiSpOD	25 mers	3
Fibrobacter succinogenes subsp. succinogenes S85	GH9	AAA68129, ACX73672, ADL25229	HiSpOD	25 mers	4
Fibrobacter succinogenes subsp. succinogenes S85	GH9	AAA68129, ACX73672, ADL25229	HiSpOD	25 mers	5
Fibrobacter succinogenes subsp. succinogenes S85	GH9	AAA68129, ACX73672, ADL25229	HiSpOD	25 mers	6
Fibrobacter succinogenes subsp. succinogenes S85	GH9	AAA68129, ACX73672, ADL25229	HiSpOD+GoArrays	54 mers	1_2
Fibrobacter succinogenes subsp. succinogenes S85	GH9	AAA68129, ACX73672, ADL25229	HiSpOD+GoArrays	54 mers	1_3
Fibrobacter succinogenes subsp. succinogenes S85	GH9	AAA68129, ACX73672, ADL25229	HiSpOD+GoArrays	54 mers	2_3
Fibrobacter succinogenes subsp. succinogenes S85	GH9	AAA68129, ACX73672, ADL25229	HiSpOD+GoArrays	54 mers	2_4
Fibrobacter succinogenes subsp. succinogenes S85	GH9	AAA68129, ACX73672, ADL25229	HiSpOD+GoArrays	54 mers	2_5
Fibrobacter succinogenes subsp. succinogenes S85	GH9	AAA68129, ACX73672, ADL25229	HiSpOD+GoArrays	54 mers	3_4
Fibrobacter succinogenes subsp. succinogenes S85	GH9	AAA68129, ACX73672, ADL25229	HiSpOD+GoArrays	54 mers	3_5
Fibrobacter succinogenes subsp. succinogenes S85	GH9	AAA68129, ACX73672, ADL25229	HiSpOD+GoArrays	54 mers	3_6
Fibrobacter succinogenes subsp. succinogenes S85	GH9	AAA68129, ACX73672, ADL25229	HiSpOD+GoArrays	54 mers	4_5
Fibrobacter succinogenes subsp. succinogenes S85	GH9	AAA68129, ACX73672, ADL25229	HiSpOD+GoArrays	54 mers	4_6
Fibrobacter succinogenes subsp. succinogenes S85	GH9	AAA68129, ACX73672, ADL25229	HiSpOD+GoArrays	54 mers	5_6
Fibrobacter succinogenes subsp. succinogenes S85	GH9	AAC44386, ACX75452, ADL24960	HiSpOD	25 mers	1
Fibrobacter succinogenes subsp. succinogenes S85	GH9	AAC44386, ACX75452, ADL24960	HiSpOD	25 mers	2
Fibrobacter succinogenes subsp. succinogenes S85	GH9	AAC44386, ACX75452, ADL24960	HiSpOD	25 mers	3
Fibrobacter succinogenes subsp. succinogenes S85	GH9	AAC44386, ACX75452, ADL24960	HiSpOD	25 mers	4
Fibrobacter succinogenes subsp. succinogenes S85	GH9	AAC44386, ACX75452, ADL24960	HiSpOD	25 mers	5
Fibrobacter succinogenes subsp. succinogenes S85	GH9	AAC44386, ACX75452, ADL24960	HiSpOD+GoArrays	54 mers	1_2
Fibrobacter succinogenes subsp. succinogenes S85	GH9	AAC44386, ACX75452, ADL24960	HiSpOD+GoArrays	54 mers	1_3
Fibrobacter succinogenes subsp. succinogenes S85	GH9	AAC44386, ACX75452, ADL24960	HiSpOD+GoArrays	54 mers	2_3
Fibrobacter succinogenes subsp. succinogenes S85	GH9	AAC44386, ACX75452, ADL24960	HiSpOD+GoArrays	54 mers	3_4
Fibrobacter succinogenes subsp. succinogenes S85	GH9	AAC44386, ACX75452, ADL24960	HiSpOD+GoArrays	54 mers	3_5
Fibrobacter succinogenes subsp. succinogenes S85	GH9	AAC44386, ACX75452, ADL24960	HiSpOD+GoArrays	54 mers	4_5
Fibrobacter succinogenes subsp. succinogenes S85	GH9	ABU45498, AAC44385, ACX75451, ADL26362	HiSpOD	25 mers	1
Fibrobacter succinogenes subsp. succinogenes S85	GH9	ABU45498, AAC44385, ACX75451, ADL26362	HiSpOD	25 mers	2
Fibrobacter succinogenes subsp. succinogenes S85	GH9	ABU45498, AAC44385, ACX75451, ADL26362	HiSpOD	25 mers	3
Fibrobacter succinogenes subsp. succinogenes S85	GH9	ABU45498, AAC44385, ACX75451, ADL26362	HiSpOD	25 mers	4
Fibrobacter succinogenes subsp. succinogenes S85	GH9	ABU45498, AAC44385, ACX75451, ADL26362	HiSpOD	25 mers	5
Fibrobacter succinogenes subsp. succinogenes S85	GH9	ABU45498, AAC44385, ACX75451, ADL26362	HiSpOD+GoArrays	54 mers	1_2
Fibrobacter succinogenes subsp. succinogenes S85	GH9	ABU45498, AAC44385, ACX75451, ADL26362	HiSpOD+GoArrays	54 mers	1_3
Fibrobacter succinogenes subsp. succinogenes S85	GH9	ABU45498, AAC44385, ACX75451, ADL26362	HiSpOD+GoArrays	54 mers	1_4
Fibrobacter succinogenes subsp. succinogenes S85	GH9	ABU45498, AAC44385, ACX75451, ADL26362	HiSpOD+GoArrays	54 mers	2_3
Fibrobacter succinogenes subsp. succinogenes S85	GH9	ABU45498, AAC44385, ACX75451, ADL26362	HiSpOD+GoArrays	54 mers	2_4
Fibrobacter succinogenes subsp. succinogenes S85	GH9	ABU45498, AAC44385, ACX75451, ADL26362	HiSpOD+GoArrays	54 mers	3_4
Fibrobacter succinogenes subsp. succinogenes S85	GH9	ABU45498, AAC44385, ACX75451, ADL26362	HiSpOD+GoArrays	54 mers	3_5
Fibrobacter succinogenes subsp. succinogenes S85	GH9	ABU45498, AAC44385, ACX75451, ADL26362	HiSpOD+GoArrays	54 mers	4_5
Fibrobacter succinogenes	GH9	ACX75948	HiSpOD	25 mers	1
Fibrobacter succinogenes	GH9	ACX75948	HiSpOD	25 mers	2
Fibrobacter succinogenes	GH9	ACX75948	HiSpOD	25 mers	3
Fibrobacter succinogenes	GH9	ACX75948	HiSpOD	25 mers	4
Fibrobacter succinogenes	GH9	ACX75948	HiSpOD	25 mers	5
Fibrobacter succinogenes	GH9	ACX75948	HiSpOD+GoArrays	54 mers	1_2
Fibrobacter succinogenes	GH9	ACX75948	HiSpOD+GoArrays	54 mers	1_3
Fibrobacter succinogenes	GH9	ACX75948	HiSpOD+GoArrays	54 mers	2_3
Fibrobacter succinogenes	GH9	ACX75948	HiSpOD+GoArrays	54 mers	3_4
Fibrobacter succinogenes	GH9	ACX75948	HiSpOD+GoArrays	54 mers	4_5
Fibrobacter succinogenes subsp. succinogenes S85	GH9	ACX75128, ADL25041	HiSpOD	25 mers	1
Fibrobacter succinogenes subsp. succinogenes S85	GH9	ACX75128, ADL25041	HiSpOD	25 mers	2
Fibrobacter succinogenes subsp. succinogenes S85	GH9	ACX75128, ADL25041	HiSpOD	25 mers	3
Fibrobacter succinogenes subsp. succinogenes S85	GH9	ACX75128, ADL25041	HiSpOD	25 mers	4
Fibrobacter succinogenes subsp. succinogenes S85	GH9	ACX75128, ADL25041	HiSpOD	25 mers	5
Fibrobacter succinogenes subsp. succinogenes S85	GH9	ACX75128, ADL25041	HiSpOD	25 mers	6
Fibrobacter succinogenes subsp. succinogenes S85	GH9	ACX75128, ADL25041	HiSpOD+GoArrays	54 mers	1_2
Fibrobacter succinogenes subsp. succinogenes S85	GH9	ACX75128, ADL25041	HiSpOD+GoArrays	54 mers	2_3
Fibrobacter succinogenes subsp. succinogenes S85	GH9	ACX75128, ADL25041	HiSpOD+GoArrays	54 mers	2_4
Fibrobacter succinogenes subsp. succinogenes S85	GH9	ACX75128, ADL25041	HiSpOD+GoArrays	54 mers	2_5
Fibrobacter succinogenes subsp. succinogenes S85	GH9	ACX75128, ADL25041	HiSpOD+GoArrays	54 mers	3_4
Fibrobacter succinogenes subsp. succinogenes S85	GH9	ACX75128, ADL25041	HiSpOD+GoArrays	54 mers	3_5
Fibrobacter succinogenes subsp. succinogenes S85	GH9	ACX75128, ADL25041	HiSpOD+GoArrays	54 mers	3_6
Fibrobacter succinogenes subsp. succinogenes S85	GH9	ACX75128, ADL25041	HiSpOD+GoArrays	54 mers	4_5
Fibrobacter succinogenes subsp. succinogenes S85	GH9	ACX75128, ADL25041	HiSpOD+GoArrays	54 mers	4_6
Fibrobacter succinogenes subsp. succinogenes S85	GH9	ACX75128, ADL25041	HiSpOD+GoArrays	54 mers	5_6
Fibrobacter succinogenes	GH9	ACX76458	HiSpOD	25 mers	1
Fibrobacter succinogenes	GH9	ACX76458	HiSpOD	25 mers	2
Fibrobacter succinogenes	GH9	ACX76458	HiSpOD	25 mers	3
Fibrobacter succinogenes	GH9	ACX76458	HiSpOD	25 mers	4
Fibrobacter succinogenes	GH9	ACX76458	HiSpOD	25 mers	5
Fibrobacter succinogenes	GH9	ACX76458	HiSpOD	25 mers	6
Fibrobacter succinogenes	GH9	ACX76458	HiSpOD+GoArrays	54 mers	1_2
Fibrobacter succinogenes	GH9	ACX76458	HiSpOD+GoArrays	54 mers	2_3
Fibrobacter succinogenes	GH9	ACX76458	HiSpOD+GoArrays	54 mers	2_4
Fibrobacter succinogenes	GH9	ACX76458	HiSpOD+GoArrays	54 mers	3_4
Fibrobacter succinogenes	GH9	ACX76458	HiSpOD+GoArrays	54 mers	3_5
Fibrobacter succinogenes	GH9	ACX76458	HiSpOD+GoArrays	54 mers	4_5
Fibrobacter succinogenes	GH9	ACX76458	HiSpOD+GoArrays	54 mers	4_6
Fibrobacter succinogenes	GH9	ACX76458	HiSpOD+GoArrays	54 mers	5_6
Fibrobacter succinogenes subsp. succinogenes S85	GH9	ACX74006, ADL25291	HiSpOD	25 mers	1
Fibrobacter succinogenes subsp. succinogenes S85	GH9	ACX74006, ADL25291	HiSpOD	25 mers	2
Fibrobacter succinogenes subsp. succinogenes S85	GH9	ACX74006, ADL25291	HiSpOD	25 mers	3
Fibrobacter succinogenes subsp. succinogenes S85	GH9	ACX74006, ADL25291	HiSpOD	25 mers	4
Fibrobacter succinogenes subsp. succinogenes S85	GH9	ACX74006, ADL25291	HiSpOD	25 mers	5
Fibrobacter succinogenes subsp. succinogenes S85	GH9	ACX74006, ADL25291	HiSpOD	25 mers	6
Fibrobacter succinogenes subsp. succinogenes S85	GH9	ACX74006, ADL25291	HiSpOD	25 mers	7
Fibrobacter succinogenes subsp. succinogenes S85	GH9	ACX74006, ADL25291	HiSpOD+GoArrays	54 mers	1_2
Fibrobacter succinogenes subsp. succinogenes S85	GH9	ACX74006, ADL25291	HiSpOD+GoArrays	54 mers	2_3
Fibrobacter succinogenes subsp. succinogenes S85	GH9	ACX74006, ADL25291	HiSpOD+GoArrays	54 mers	2_4
Fibrobacter succinogenes subsp. succinogenes S85	GH9	ACX74006, ADL25291	HiSpOD+GoArrays	54 mers	2_5
Fibrobacter succinogenes subsp. succinogenes S85	GH9	ACX74006, ADL25291	HiSpOD+GoArrays	54 mers	3_4
Fibrobacter succinogenes subsp. succinogenes S85	GH9	ACX74006, ADL25291	HiSpOD+GoArrays	54 mers	3_5
Fibrobacter succinogenes subsp. succinogenes S85	GH9	ACX74006, ADL25291	HiSpOD+GoArrays	54 mers	3_6
Fibrobacter succinogenes subsp. succinogenes S85	GH9	ACX74006, ADL25291	HiSpOD+GoArrays	54 mers	3_7
Fibrobacter succinogenes subsp. succinogenes S85	GH9	ACX74006, ADL25291	HiSpOD+GoArrays	54 mers	4_5
Fibrobacter succinogenes subsp. succinogenes S85	GH9	ACX74006, ADL25291	HiSpOD+GoArrays	54 mers	4_6
Fibrobacter succinogenes subsp. succinogenes S85	GH9	ACX74006, ADL25291	HiSpOD+GoArrays	54 mers	4_7
Fibrobacter succinogenes subsp. succinogenes S85	GH9	ACX74006, ADL25291	HiSpOD+GoArrays	54 mers	5_6
Fibrobacter succinogenes subsp. succinogenes S85	GH9	ACX74006, ADL25291	HiSpOD+GoArrays	54 mers	5_7
Fibrobacter succinogenes subsp. succinogenes S85	GH9	ACX74006, ADL25291	HiSpOD+GoArrays	54 mers	6_7
Fibrobacter succinogenes subsp. succinogenes S85	GH9	ABY60376, ACX75620, ADL26040	HiSpOD	25 mers	1
Fibrobacter succinogenes subsp. succinogenes S85	GH9	ABY60376, ACX75620, ADL26040	HiSpOD	25 mers	2
Fibrobacter succinogenes subsp. succinogenes S85	GH9	ABY60376, ACX75620, ADL26040	HiSpOD	25 mers	3
Fibrobacter succinogenes subsp. succinogenes S85	GH9	ABY60376, ACX75620, ADL26040	HiSpOD	25 mers	4
Fibrobacter succinogenes subsp. succinogenes S85	GH9	ABY60376, ACX75620, ADL26040	HiSpOD	25 mers	5
Fibrobacter succinogenes subsp. succinogenes S85	GH9	ABY60376, ACX75620, ADL26040	HiSpOD	25 mers	6
Fibrobacter succinogenes subsp. succinogenes S85	GH9	ABY60376, ACX75620, ADL26040	HiSpOD+GoArrays	54 mers	2_3
Fibrobacter succinogenes subsp. succinogenes S85	GH9	ABY60376, ACX75620, ADL26040	HiSpOD+GoArrays	54 mers	2_4
Fibrobacter succinogenes subsp. succinogenes S85	GH9	ABY60376, ACX75620, ADL26040	HiSpOD+GoArrays	54 mers	3_4
Fibrobacter succinogenes subsp. succinogenes S85	GH9	ABY60376, ACX75620, ADL26040	HiSpOD+GoArrays	54 mers	4_5
Fibrobacter succinogenes subsp. succinogenes S85	GH9	ABY60376, ACX75620, ADL26040	HiSpOD+GoArrays	54 mers	5_6
Ruminococcus albus F-40	GH9	BAB64431	HiSpOD	25 mers	1
Ruminococcus albus F-40	GH9	BAB64431	HiSpOD	25 mers	2
Ruminococcus albus F-40	GH9	BAB64431	HiSpOD	25 mers	3
Ruminococcus albus F-40	GH9	BAB64431	HiSpOD	25 mers	4
Ruminococcus albus F-40	GH9	BAB64431	HiSpOD	25 mers	5
Ruminococcus albus F-40	GH9	BAB64431	HiSpOD	25 mers	6
Ruminococcus albus F-40	GH9	BAB64431	HiSpOD	25 mers	7
Ruminococcus albus F-40	GH9	BAB64431	HiSpOD+GoArrays	54 mers	1_2
Ruminococcus albus F-40	GH9	BAB64431	HiSpOD+GoArrays	54 mers	2_3
Ruminococcus albus F-40	GH9	BAB64431	HiSpOD+GoArrays	54 mers	2_4
Ruminococcus albus F-40	GH9	BAB64431	HiSpOD+GoArrays	54 mers	3_4
Ruminococcus albus F-40	GH9	BAB64431	HiSpOD+GoArrays	54 mers	3_5
Ruminococcus albus F-40	GH9	BAB64431	HiSpOD+GoArrays	54 mers	4_5
Ruminococcus albus F-40	GH9	BAB64431	HiSpOD+GoArrays	54 mers	5_6
Ruminococcus albus 20/Ruminococcus albus 8	GH9	CAS03458/AAR01216	HiSpOD	25 mers	1
Ruminococcus albus 20/Ruminococcus albus 8	GH9	CAS03458/AAR01216	HiSpOD	25 mers	2
Ruminococcus albus 20/Ruminococcus albus 8	GH9	CAS03458/AAR01216	HiSpOD	25 mers	3
Ruminococcus albus 20/Ruminococcus albus 8	GH9	CAS03458/AAR01216	HiSpOD	25 mers	4
Ruminococcus albus 20/Ruminococcus albus 8	GH9	CAS03458/AAR01216	HiSpOD	25 mers	5
Ruminococcus albus 20/Ruminococcus albus 8	GH9	CAS03458/AAR01216	HiSpOD	25 mers	6
Ruminococcus albus 20/Ruminococcus albus 8	GH9	CAS03458/AAR01216	HiSpOD+GoArrays	54 mers	1_2
Ruminococcus albus 20/Ruminococcus albus 8	GH9	CAS03458/AAR01216	HiSpOD+GoArrays	54 mers	2_3
Ruminococcus albus 20/Ruminococcus albus 8	GH9	CAS03458/AAR01216	HiSpOD+GoArrays	54 mers	3_4
Ruminococcus albus 20/Ruminococcus albus 8	GH9	CAS03458/AAR01216	HiSpOD+GoArrays	54 mers	3_5
Ruminococcus albus 20/Ruminococcus albus 8	GH9	CAS03458/AAR01216	HiSpOD+GoArrays	54 mers	3_6
Ruminococcus albus 20/Ruminococcus albus 8	GH9	CAS03458/AAR01216	HiSpOD+GoArrays	54 mers	4_5
Ruminococcus albus 20/Ruminococcus albus 8	GH9	CAS03458/AAR01216	HiSpOD+GoArrays	54 mers	4_6
Ruminococcus albus 20/Ruminococcus albus 8	GH9	CAS03458/AAR01216	HiSpOD+GoArrays	54 mers	5_6
Ruminococcus albus 8	GH9	AAT48118	HiSpOD	25 mers	1
Ruminococcus albus 8	GH9	AAT48118	HiSpOD	25 mers	2
Ruminococcus albus 8	GH9	AAT48118	HiSpOD	25 mers	3
Ruminococcus albus 8	GH9	AAT48118	HiSpOD	25 mers	4
Ruminococcus albus 8	GH9	AAT48118	HiSpOD	25 mers	5
Ruminococcus albus 8	GH9	AAT48118	HiSpOD	25 mers	6
Ruminococcus albus 8	GH9	AAT48118	HiSpOD	25 mers	7
Ruminococcus albus 8	GH9	AAT48118	HiSpOD+GoArrays	54 mers	1_2
Ruminococcus albus 8	GH9	AAT48118	HiSpOD+GoArrays	54 mers	3_4
Ruminococcus albus 8	GH9	AAT48118	HiSpOD+GoArrays	54 mers	3_5
Ruminococcus albus 8	GH9	AAT48118	HiSpOD+GoArrays	54 mers	4_5
Ruminococcus albus 8	GH9	AAT48118	HiSpOD+GoArrays	54 mers	4_6
Ruminococcus albus 8	GH9	AAT48118	HiSpOD+GoArrays	54 mers	5_6
Ruminococcus albus 8	GH9	AAT48118	HiSpOD+GoArrays	54 mers	5_7
Ruminococcus albus 8	GH9	AAT48118	HiSpOD+GoArrays	54 mers	6_7
Ruminococcus flavefaciens FD-1	GH9	AAA17731	HiSpOD	25 mers	1
Ruminococcus flavefaciens FD-1	GH9	AAA17731	HiSpOD	25 mers	2
Ruminococcus flavefaciens FD-1	GH9	AAA17731	HiSpOD	25 mers	3
Ruminococcus flavefaciens FD-1	GH9	AAA17731	HiSpOD	25 mers	4
Ruminococcus flavefaciens FD-1	GH9	AAA17731	HiSpOD+GoArrays	54 mers	1_2
Ruminococcus flavefaciens FD-1	GH9	AAA17731	HiSpOD+GoArrays	54 mers	1_3
Ruminococcus flavefaciens FD-1	GH9	AAA17731	HiSpOD+GoArrays	54 mers	1_4
Ruminococcus flavefaciens FD-1	GH9	AAA17731	HiSpOD+GoArrays	54 mers	2_3
Ruminococcus flavefaciens FD-1	GH9	AAA17731	HiSpOD+GoArrays	54 mers	2_4
Ruminococcus flavefaciens FD-1	GH9	AAA17731	HiSpOD+GoArrays	54 mers	3_4
Piromyces sp. E2	GH9	AAP30753	HiSpOD	25 mers	1
Piromyces sp. E2	GH9	AAP30753	HiSpOD	25 mers	2
Piromyces sp. E2	GH9	AAP30753	HiSpOD	25 mers	3
Piromyces sp. E2	GH9	AAP30753	HiSpOD	25 mers	4
Piromyces sp. E2	GH9	AAP30753	HiSpOD	25 mers	5
Piromyces sp. E2	GH9	AAP30753	HiSpOD+GoArrays	54 mers	1_2
Piromyces sp. E2	GH9	AAP30753	HiSpOD+GoArrays	54 mers	2_3
Piromyces sp. E2	GH9	AAP30753	HiSpOD+GoArrays	54 mers	3_4
Piromyces sp. E2	GH9	AAP30753	HiSpOD+GoArrays	54 mers	3_5
Piromyces sp. E2	GH9	AAP30753	HiSpOD+GoArrays	54 mers	4_5
Piromyces sp. E2	GH9	AAM81967, AAM81966	HiSpOD	25 mers	1
Piromyces sp. E2	GH9	AAM81967, AAM81966	HiSpOD	25 mers	2
Piromyces sp. E2	GH9	AAM81967, AAM81966	HiSpOD	25 mers	3
Piromyces sp. E2	GH9	AAM81967, AAM81966	HiSpOD	25 mers	4
Piromyces sp. E2	GH9	AAM81967, AAM81966	HiSpOD	25 mers	5
Piromyces sp. E2	GH9	AAM81967, AAM81966	HiSpOD+GoArrays	54 mers	1_2
Piromyces sp. E2	GH9	AAM81967, AAM81966	HiSpOD+GoArrays	54 mers	1_3
Piromyces sp. E2	GH9	AAM81967, AAM81966	HiSpOD+GoArrays	54 mers	1_4
Piromyces sp. E2	GH9	AAM81967, AAM81966	HiSpOD+GoArrays	54 mers	2_3
Piromyces sp. E2	GH9	AAM81967, AAM81966	HiSpOD+GoArrays	54 mers	2_4
Piromyces sp. E2	GH9	AAM81967, AAM81966	HiSpOD+GoArrays	54 mers	2_5
Piromyces sp. E2	GH9	AAM81967, AAM81966	HiSpOD+GoArrays	54 mers	3_4
Piromyces sp. E2	GH9	AAM81967, AAM81966	HiSpOD+GoArrays	54 mers	3_5
Piromyces sp. E2	GH9	AAM81967, AAM81966	HiSpOD+GoArrays	54 mers	4_5
Epidinium ecaudatum/Epidinium ecaudatum	GH9	CAL91977/CAL91976	HiSpOD	25 mers	1
Epidinium ecaudatum/Epidinium ecaudatum	GH9	CAL91977/CAL91976	HiSpOD	25 mers	2
Epidinium ecaudatum/Epidinium ecaudatum	GH9	CAL91977/CAL91976	HiSpOD	25 mers	3
Epidinium ecaudatum/Epidinium ecaudatum	GH9	CAL91977/CAL91976	HiSpOD	25 mers	4
Epidinium ecaudatum/Epidinium ecaudatum	GH9	CAL91977/CAL91976	HiSpOD	25 mers	5
Epidinium ecaudatum/Epidinium ecaudatum	GH9	CAL91977/CAL91976	HiSpOD	25 mers	6
Epidinium ecaudatum/Epidinium ecaudatum	GH9	CAL91977/CAL91976	HiSpOD+GoArrays	54 mers	1_2
Epidinium ecaudatum/Epidinium ecaudatum	GH9	CAL91977/CAL91976	HiSpOD+GoArrays	54 mers	1_3
Epidinium ecaudatum/Epidinium ecaudatum	GH9	CAL91977/CAL91976	HiSpOD+GoArrays	54 mers	1_4
Epidinium ecaudatum/Epidinium ecaudatum	GH9	CAL91977/CAL91976	HiSpOD+GoArrays	54 mers	2_3
Epidinium ecaudatum/Epidinium ecaudatum	GH9	CAL91977/CAL91976	HiSpOD+GoArrays	54 mers	2_4
Epidinium ecaudatum/Epidinium ecaudatum	GH9	CAL91977/CAL91976	HiSpOD+GoArrays	54 mers	2_5
Epidinium ecaudatum/Epidinium ecaudatum	GH9	CAL91977/CAL91976	HiSpOD+GoArrays	54 mers	3_4
Epidinium ecaudatum/Epidinium ecaudatum	GH9	CAL91977/CAL91976	HiSpOD+GoArrays	54 mers	3_5
Epidinium ecaudatum/Epidinium ecaudatum	GH9	CAL91977/CAL91976	HiSpOD+GoArrays	54 mers	4_5
Epidinium ecaudatum/Epidinium ecaudatum	GH9	CAL91977/CAL91976	HiSpOD+GoArrays	54 mers	4_6
Epidinium ecaudatum/Epidinium ecaudatum	GH9	CAL91977/CAL91976	HiSpOD+GoArrays	54 mers	5_6
Piromyces M4	GH9	GH9PiromycesM4	HiSpOD	25 mers	1
Piromyces M4	GH9	GH9PiromycesM4	HiSpOD	25 mers	2
Piromyces M4	GH9	GH9PiromycesM4	HiSpOD	25 mers	3
Piromyces M4	GH9	GH9PiromycesM4	HiSpOD	25 mers	4
Piromyces M4	GH9	GH9PiromycesM4	HiSpOD	25 mers	5
Piromyces M4	GH9	GH9PiromycesM4	HiSpOD	25 mers	6
Piromyces M4	GH9	GH9PiromycesM4	HiSpOD+GoArrays	54 mers	1_2
Piromyces M4	GH9	GH9PiromycesM4	HiSpOD+GoArrays	54 mers	1_3
Piromyces M4	GH9	GH9PiromycesM4	HiSpOD+GoArrays	54 mers	1_4
Piromyces M4	GH9	GH9PiromycesM4	HiSpOD+GoArrays	54 mers	1_5
Piromyces M4	GH9	GH9PiromycesM4	HiSpOD+GoArrays	54 mers	1_6
Piromyces M4	GH9	GH9PiromycesM4	HiSpOD+GoArrays	54 mers	2_3
Piromyces M4	GH9	GH9PiromycesM4	HiSpOD+GoArrays	54 mers	2_4
Piromyces M4	GH9	GH9PiromycesM4	HiSpOD+GoArrays	54 mers	2_5
Piromyces M4	GH9	GH9PiromycesM4	HiSpOD+GoArrays	54 mers	2_6
Piromyces M4	GH9	GH9PiromycesM4	HiSpOD+GoArrays	54 mers	3_4
Piromyces M4	GH9	GH9PiromycesM4	HiSpOD+GoArrays	54 mers	3_5
Piromyces M4	GH9	GH9PiromycesM4	HiSpOD+GoArrays	54 mers	3_6
Piromyces M4	GH9	GH9PiromycesM4	HiSpOD+GoArrays	54 mers	4_6
Piromyces M4	GH9	GH9PiromycesM4	HiSpOD+GoArrays	54 mers	5_6
Pseudobacteroides cellulosolvens ATCC 35603 = DSM 2933	GH48	AAR23324	HiSpOD	25 mers	1
Pseudobacteroides cellulosolvens ATCC 35603 = DSM 2933	GH48	AAR23324	HiSpOD	25 mers	2
Pseudobacteroides cellulosolvens ATCC 35603 = DSM 2933	GH48	AAR23324	HiSpOD	25 mers	3
Pseudobacteroides cellulosolvens ATCC 35603 = DSM 2933	GH48	AAR23324	HiSpOD	25 mers	4
Pseudobacteroides cellulosolvens ATCC 35603 = DSM 2933	GH48	AAR23324	HiSpOD	25 mers	5
Pseudobacteroides cellulosolvens ATCC 35603 = DSM 2933	GH48	AAR23324	HiSpOD	25 mers	6
Pseudobacteroides cellulosolvens ATCC 35603 = DSM 2933	GH48	AAR23324	HiSpOD+GoArrays	54 mers	1_2
Pseudobacteroides cellulosolvens ATCC 35603 = DSM 2933	GH48	AAR23324	HiSpOD+GoArrays	54 mers	1_3
Pseudobacteroides cellulosolvens ATCC 35603 = DSM 2933	GH48	AAR23324	HiSpOD+GoArrays	54 mers	2_3
Pseudobacteroides cellulosolvens ATCC 35603 = DSM 2933	GH48	AAR23324	HiSpOD+GoArrays	54 mers	3_4
Pseudobacteroides cellulosolvens ATCC 35603 = DSM 2933	GH48	AAR23324	HiSpOD+GoArrays	54 mers	4_5
Pseudobacteroides cellulosolvens ATCC 35603 = DSM 2933	GH48	AAR23324	HiSpOD+GoArrays	54 mers	4_6
Pseudobacteroides cellulosolvens ATCC 35603 = DSM 2933	GH48	AAR23324	HiSpOD+GoArrays	54 mers	5_6
Cellulomonas fimi ATCC 484	GH48	AAB00822, AAA50257, ACH05303, AEE47513	HiSpOD	25 mers	1
Cellulomonas fimi ATCC 484	GH48	AAB00822, AAA50257, ACH05303, AEE47513	HiSpOD	25 mers	2
Cellulomonas fimi ATCC 484	GH48	AAB00822, AAA50257, ACH05303, AEE47513	HiSpOD	25 mers	3
Cellulomonas fimi ATCC 484	GH48	AAB00822, AAA50257, ACH05303, AEE47513	HiSpOD	25 mers	4
Cellulomonas fimi ATCC 484	GH48	AAB00822, AAA50257, ACH05303, AEE47513	HiSpOD	25 mers	5
Cellulomonas fimi ATCC 484	GH48	AAB00822, AAA50257, ACH05303, AEE47513	HiSpOD	25 mers	6
Cellulomonas fimi ATCC 484	GH48	AAB00822, AAA50257, ACH05303, AEE47513	HiSpOD+GoArrays	54 mers	1_3
Cellulomonas fimi ATCC 484	GH48	AAB00822, AAA50257, ACH05303, AEE47513	HiSpOD+GoArrays	54 mers	1_4
Cellulomonas fimi ATCC 484	GH48	AAB00822, AAA50257, ACH05303, AEE47513	HiSpOD+GoArrays	54 mers	2_3
Cellulomonas fimi ATCC 484	GH48	AAB00822, AAA50257, ACH05303, AEE47513	HiSpOD+GoArrays	54 mers	2_4
Cellulomonas fimi ATCC 484	GH48	AAB00822, AAA50257, ACH05303, AEE47513	HiSpOD+GoArrays	54 mers	3_4
Cellulomonas fimi ATCC 484	GH48	AAB00822, AAA50257, ACH05303, AEE47513	HiSpOD+GoArrays	54 mers	5_6
Cellulosilyticum ruminicola CGMCC 1.5065	GH48	ACZ98592	HiSpOD	25 mers	1
Cellulosilyticum ruminicola CGMCC 1.5065	GH48	ACZ98592	HiSpOD	25 mers	2
Cellulosilyticum ruminicola CGMCC 1.5065	GH48	ACZ98592	HiSpOD	25 mers	3
Cellulosilyticum ruminicola CGMCC 1.5065	GH48	ACZ98592	HiSpOD	25 mers	4
Cellulosilyticum ruminicola CGMCC 1.5065	GH48	ACZ98592	HiSpOD	25 mers	5
Cellulosilyticum ruminicola CGMCC 1.5065	GH48	ACZ98592	HiSpOD+GoArrays	54 mers	1_2
Cellulosilyticum ruminicola CGMCC 1.5065	GH48	ACZ98592	HiSpOD+GoArrays	54 mers	1_3
Cellulosilyticum ruminicola CGMCC 1.5065	GH48	ACZ98592	HiSpOD+GoArrays	54 mers	1_4
Cellulosilyticum ruminicola CGMCC 1.5065	GH48	ACZ98592	HiSpOD+GoArrays	54 mers	2_3
Cellulosilyticum ruminicola CGMCC 1.5065	GH48	ACZ98592	HiSpOD+GoArrays	54 mers	2_4
Cellulosilyticum ruminicola CGMCC 1.5065	GH48	ACZ98592	HiSpOD+GoArrays	54 mers	3_4
Clostridium acetobutylicum ATCC 824	GH48	AAK78887, NP_347547	HiSpOD	25 mers	1
Clostridium acetobutylicum ATCC 824	GH48	AAK78887, NP_347547	HiSpOD	25 mers	2
Clostridium acetobutylicum ATCC 824	GH48	AAK78887, NP_347547	HiSpOD	25 mers	3
Clostridium acetobutylicum ATCC 824	GH48	AAK78887, NP_347547	HiSpOD	25 mers	4
Clostridium acetobutylicum ATCC 824	GH48	AAK78887, NP_347547	HiSpOD	25 mers	5
Clostridium acetobutylicum ATCC 824	GH48	AAK78887, NP_347547	HiSpOD+GoArrays	54 mers	1_2
Clostridium acetobutylicum ATCC 824	GH48	AAK78887, NP_347547	HiSpOD+GoArrays	54 mers	1_3
Clostridium acetobutylicum ATCC 824	GH48	AAK78887, NP_347547	HiSpOD+GoArrays	54 mers	2_3
Clostridium acetobutylicum ATCC 824	GH48	AAK78887, NP_347547	HiSpOD+GoArrays	54 mers	2_4
Clostridium acetobutylicum ATCC 824	GH48	AAK78887, NP_347547	HiSpOD+GoArrays	54 mers	3_4
Clostridium acetobutylicum ATCC 824	GH48	AAK78887, NP_347547	HiSpOD+GoArrays	54 mers	4_5
Clostridium cellulolyticum H10	GH48	ACL75108, AAA73866, AAB41452	HiSpOD	25 mers	1
Clostridium cellulolyticum H10	GH48	ACL75108, AAA73866, AAB41452	HiSpOD	25 mers	2
Clostridium cellulolyticum H10	GH48	ACL75108, AAA73866, AAB41452	HiSpOD	25 mers	3
Clostridium cellulolyticum H10	GH48	ACL75108, AAA73866, AAB41452	HiSpOD	25 mers	4
Clostridium cellulolyticum H10	GH48	ACL75108, AAA73866, AAB41452	HiSpOD	25 mers	5
Clostridium cellulolyticum H10	GH48	ACL75108, AAA73866, AAB41452	HiSpOD	25 mers	6
Clostridium cellulolyticum H10	GH48	ACL75108, AAA73866, AAB41452	HiSpOD+GoArrays	54 mers	1_2
Clostridium cellulolyticum H10	GH48	ACL75108, AAA73866, AAB41452	HiSpOD+GoArrays	54 mers	1_3
Clostridium cellulolyticum H10	GH48	ACL75108, AAA73866, AAB41452	HiSpOD+GoArrays	54 mers	2_3
Clostridium cellulolyticum H10	GH48	ACL75108, AAA73866, AAB41452	HiSpOD+GoArrays	54 mers	3_4
Clostridium cellulolyticum H10	GH48	ACL75108, AAA73866, AAB41452	HiSpOD+GoArrays	54 mers	4_5
Clostridium cellulolyticum H10	GH48	ACL75108, AAA73866, AAB41452	HiSpOD+GoArrays	54 mers	4_6
Clostridium cellulolyticum H10	GH48	ACL75108, AAA73866, AAB41452	HiSpOD+GoArrays	54 mers	5_6
Clostridium cellulovorans ATCC 35296	GH48	AAC38571	HiSpOD	25 mers	1
Clostridium cellulovorans ATCC 35296	GH48	AAC38571	HiSpOD	25 mers	2
Clostridium cellulovorans ATCC 35296	GH48	AAC38571	HiSpOD	25 mers	3
Clostridium cellulovorans ATCC 35296	GH48	AAC38571	HiSpOD	25 mers	4
Clostridium cellulovorans ATCC 35296	GH48	AAC38571	HiSpOD	25 mers	5
Clostridium cellulovorans ATCC 35296	GH48	AAC38571	HiSpOD	25 mers	6
Clostridium cellulovorans ATCC 35296	GH48	AAC38571	HiSpOD+GoArrays	54 mers	1_2
Clostridium cellulovorans ATCC 35296	GH48	AAC38571	HiSpOD+GoArrays	54 mers	1_3
Clostridium cellulovorans ATCC 35296	GH48	AAC38571	HiSpOD+GoArrays	54 mers	2_3
Clostridium cellulovorans ATCC 35296	GH48	AAC38571	HiSpOD+GoArrays	54 mers	2_4
Clostridium cellulovorans ATCC 35296	GH48	AAC38571	HiSpOD+GoArrays	54 mers	3_4
Clostridium cellulovorans ATCC 35296	GH48	AAC38571	HiSpOD+GoArrays	54 mers	4_5
Clostridium cellulovorans ATCC 35296	GH48	AAC38571	HiSpOD+GoArrays	54 mers	5_6
Clostridium clariflavum DSM 19732	GH48	ACV92098	HiSpOD	25 mers	1
Clostridium clariflavum DSM 19732	GH48	ACV92098	HiSpOD	25 mers	2
Clostridium clariflavum DSM 19732	GH48	ACV92098	HiSpOD	25 mers	3
Clostridium clariflavum DSM 19732	GH48	ACV92098	HiSpOD	25 mers	4
Clostridium clariflavum DSM 19732	GH48	ACV92098	HiSpOD+GoArrays	54 mers	1_2
Clostridium clariflavum DSM 19732	GH48	ACV92098	HiSpOD+GoArrays	54 mers	1_3
Clostridium clariflavum DSM 19732	GH48	ACV92098	HiSpOD+GoArrays	54 mers	2_3
Clostridium clariflavum DSM 19732	GH48	ACV92098	HiSpOD+GoArrays	54 mers	3_4
Ruminococcus albus 20/Ruminococcus albus 8	GH48	CAS03459/AAR01217	HiSpOD	25 mers	1
Ruminococcus albus 20/Ruminococcus albus 8	GH48	CAS03459/AAR01217	HiSpOD	25 mers	2
Ruminococcus albus 20/Ruminococcus albus 8	GH48	CAS03459/AAR01217	HiSpOD	25 mers	3
Ruminococcus albus 20/Ruminococcus albus 8	GH48	CAS03459/AAR01217	HiSpOD	25 mers	4
Ruminococcus albus 20/Ruminococcus albus 8	GH48	CAS03459/AAR01217	HiSpOD	25 mers	5
Ruminococcus albus 20/Ruminococcus albus 8	GH48	CAS03459/AAR01217	HiSpOD	25 mers	6
Ruminococcus albus 20/Ruminococcus albus 8	GH48	CAS03459/AAR01217	HiSpOD+GoArrays	54 mers	1_2
Ruminococcus albus 20/Ruminococcus albus 8	GH48	CAS03459/AAR01217	HiSpOD+GoArrays	54 mers	2_3
Ruminococcus albus 20/Ruminococcus albus 8	GH48	CAS03459/AAR01217	HiSpOD+GoArrays	54 mers	2_4
Ruminococcus albus 20/Ruminococcus albus 8	GH48	CAS03459/AAR01217	HiSpOD+GoArrays	54 mers	3_4
Ruminococcus albus 20/Ruminococcus albus 8	GH48	CAS03459/AAR01217	HiSpOD+GoArrays	54 mers	4_5
Ruminococcus albus 20/Ruminococcus albus 8	GH48	CAS03459/AAR01217	HiSpOD+GoArrays	54 mers	5_6
Piromyces equi	GH48	AAN76735	HiSpOD	25 mers	1
Piromyces equi	GH48	AAN76735	HiSpOD	25 mers	2
Piromyces equi	GH48	AAN76735	HiSpOD	25 mers	3
Piromyces equi	GH48	AAN76735	HiSpOD	25 mers	4
Piromyces equi	GH48	AAN76735	HiSpOD	25 mers	5
Piromyces equi	GH48	AAN76735	HiSpOD	25 mers	6
Piromyces equi	GH48	AAN76735	HiSpOD+GoArrays	54 mers	1_2
Piromyces equi	GH48	AAN76735	HiSpOD+GoArrays	54 mers	1_3
Piromyces equi	GH48	AAN76735	HiSpOD+GoArrays	54 mers	1_4
Piromyces equi	GH48	AAN76735	HiSpOD+GoArrays	54 mers	2_3
Piromyces equi	GH48	AAN76735	HiSpOD+GoArrays	54 mers	2_4
Piromyces equi	GH48	AAN76735	HiSpOD+GoArrays	54 mers	3_4
Piromyces equi	GH48	AAN76735	HiSpOD+GoArrays	54 mers	3_5
Piromyces equi	GH48	AAN76735	HiSpOD+GoArrays	54 mers	4_5
Piromyces equi	GH48	AAN76735	HiSpOD+GoArrays	54 mers	4_6
Piromyces equi	GH48	AAN76735	HiSpOD+GoArrays	54 mers	5_6
Piromyces sp. E2	GH48	AAN76734	HiSpOD	25 mers	1
Piromyces sp. E2	GH48	AAN76734	HiSpOD	25 mers	2
Piromyces sp. E2	GH48	AAN76734	HiSpOD	25 mers	3
Piromyces sp. E2	GH48	AAN76734	HiSpOD	25 mers	4
Piromyces sp. E2	GH48	AAN76734	HiSpOD	25 mers	5
Piromyces sp. E2	GH48	AAN76734	HiSpOD	25 mers	6
Piromyces sp. E2	GH48	AAN76734	HiSpOD	25 mers	7
Piromyces sp. E2	GH48	AAN76734	HiSpOD+GoArrays	54 mers	1_2
Piromyces sp. E2	GH48	AAN76734	HiSpOD+GoArrays	54 mers	1_3
Piromyces sp. E2	GH48	AAN76734	HiSpOD+GoArrays	54 mers	2_3
Piromyces sp. E2	GH48	AAN76734	HiSpOD+GoArrays	54 mers	2_4
Piromyces sp. E2	GH48	AAN76734	HiSpOD+GoArrays	54 mers	3_4
Piromyces sp. E2	GH48	AAN76734	HiSpOD+GoArrays	54 mers	3_5
Piromyces sp. E2	GH48	AAN76734	HiSpOD+GoArrays	54 mers	4_5
Piromyces sp. E2	GH48	AAN76734	HiSpOD+GoArrays	54 mers	4_6
Piromyces sp. E2	GH48	AAN76734	HiSpOD+GoArrays	54 mers	5_6
Piromyces sp. E2	GH48	AAN76734	HiSpOD+GoArrays	54 mers	5_7
Piromyces sp. E2	GH48	AAN76734	HiSpOD+GoArrays	54 mers	6_7
Piromyces sp. M4	GH48	GH48PiromycesM4	HiSpOD	25 mers	1
Piromyces sp. M4	GH48	GH48PiromycesM4	HiSpOD	25 mers	2
Piromyces sp. M4	GH48	GH48PiromycesM4	HiSpOD	25 mers	3
Piromyces sp. M4	GH48	GH48PiromycesM4	HiSpOD	25 mers	4
Piromyces sp. M4	GH48	GH48PiromycesM4	HiSpOD	25 mers	5
Piromyces sp. M4	GH48	GH48PiromycesM4	HiSpOD	25 mers	6			après vérif sur CD-search, cette sonde ne cible pas le domaine catalytique
Piromyces sp. M4	GH48	GH48PiromycesM4	HiSpOD	25 mers	7			après vérif sur CD-search, cette sonde ne cible pas le domaine catalytique
Piromyces sp. M4	GH48	GH48PiromycesM4	HiSpOD+GoArrays	54 mers	1_2
Piromyces sp. M4	GH48	GH48PiromycesM4	HiSpOD+GoArrays	54 mers	2_3
Piromyces sp. M4	GH48	GH48PiromycesM4	HiSpOD+GoArrays	54 mers	2_4
Piromyces sp. M4	GH48	GH48PiromycesM4	HiSpOD+GoArrays	54 mers	3_4
Piromyces sp. M4	GH48	GH48PiromycesM4	HiSpOD+GoArrays	54 mers	3_5
Piromyces sp. M4	GH48	GH48PiromycesM4	HiSpOD+GoArrays	54 mers	4_5
Piromyces sp. M4	GH48	GH48PiromycesM4	HiSpOD+GoArrays	54 mers	5_6
Piromyces sp. M4	GH48	GH48PiromycesM4	HiSpOD+GoArrays	54 mers	6_7
Neocallimastix M32	GH48	GH48NeocallimastixM32	HiSpOD	25 mers	1
Neocallimastix M32	GH48	GH48NeocallimastixM32	HiSpOD	25 mers	2
Neocallimastix M32	GH48	GH48NeocallimastixM32	HiSpOD	25 mers	3
Neocallimastix M32	GH48	GH48NeocallimastixM32	HiSpOD	25 mers	4
Neocallimastix M32	GH48	GH48NeocallimastixM32	HiSpOD	25 mers	5
Neocallimastix M32	GH48	GH48NeocallimastixM32	HiSpOD	25 mers	6			après vérif sur CD-search, cette sonde ne cible pas le domaine catalytique
Neocallimastix M32	GH48	GH48NeocallimastixM32	HiSpOD+GoArrays	54 mers	1_2
Neocallimastix M32	GH48	GH48NeocallimastixM32	HiSpOD+GoArrays	54 mers	1_3
Neocallimastix M32	GH48	GH48NeocallimastixM32	HiSpOD+GoArrays	54 mers	2_3
Neocallimastix M32	GH48	GH48NeocallimastixM32	HiSpOD+GoArrays	54 mers	3_4
Neocallimastix M32	GH48	GH48NeocallimastixM32	HiSpOD+GoArrays	54 mers	3_5
Neocallimastix M32	GH48	GH48NeocallimastixM32	HiSpOD+GoArrays	54 mers	4_5
Neocallimastix M32	GH48	GH48NeocallimastixM32	HiSpOD+GoArrays	54 mers	4_6
Neocallimastix M32	GH48	GH48NeocallimastixM32	HiSpOD+GoArrays	54 mers	5_6
Cellulosilyticum ruminicola CGMCC 1.5065	CE1	ACZ98598	HiSpOD	25 mers	1
Cellulosilyticum ruminicola CGMCC 1.5065	CE1	ACZ98598	HiSpOD	25 mers	2
Cellulosilyticum ruminicola CGMCC 1.5065	CE1	ACZ98598	HiSpOD	25 mers	3
Cellulosilyticum ruminicola CGMCC 1.5065	CE1	ACZ98598	HiSpOD	25 mers	4
Cellulosilyticum ruminicola CGMCC 1.5065	CE1	ACZ98598	HiSpOD	25 mers	5
Cellulosilyticum ruminicola CGMCC 1.5065	CE1	ACZ98598	HiSpOD+GoArrays	54 mers	1_2
Cellulosilyticum ruminicola CGMCC 1.5065	CE1	ACZ98598	HiSpOD+GoArrays	54 mers	1_3
Cellulosilyticum ruminicola CGMCC 1.5065	CE1	ACZ98598	HiSpOD+GoArrays	54 mers	1_4
Cellulosilyticum ruminicola CGMCC 1.5065	CE1	ACZ98598	HiSpOD+GoArrays	54 mers	1_5
Cellulosilyticum ruminicola CGMCC 1.5065	CE1	ACZ98598	HiSpOD+GoArrays	54 mers	2_3
Cellulosilyticum ruminicola CGMCC 1.5065	CE1	ACZ98598	HiSpOD+GoArrays	54 mers	2_4
Cellulosilyticum ruminicola CGMCC 1.5065	CE1	ACZ98598	HiSpOD+GoArrays	54 mers	2_5
Cellulosilyticum ruminicola CGMCC 1.5065	CE1	ACZ98598	HiSpOD+GoArrays	54 mers	3_4
Cellulosilyticum ruminicola CGMCC 1.5065	CE1	ACZ98598	HiSpOD+GoArrays	54 mers	3_5
Cellulosilyticum ruminicola CGMCC 1.5065	CE1	ACZ98598	HiSpOD+GoArrays	54 mers	4_5
Clostridium acetobutylicum ATCC 824	CE1	AAK76817, NP_149235	HiSpOD	25 mers	1
Clostridium acetobutylicum ATCC 824	CE1	AAK76817, NP_149235	HiSpOD	25 mers	2
Clostridium acetobutylicum ATCC 824	CE1	AAK76817, NP_149235	HiSpOD	25 mers	3
Clostridium acetobutylicum ATCC 824	CE1	AAK76817, NP_149235	HiSpOD	25 mers	4
Clostridium acetobutylicum ATCC 824	CE1	AAK76817, NP_149235	HiSpOD	25 mers	5
Clostridium acetobutylicum ATCC 824	CE1	AAK76817, NP_149235	HiSpOD	25 mers	6
Clostridium acetobutylicum ATCC 824	CE1	AAK76817, NP_149235	HiSpOD+GoArrays	54 mers	1_2
Clostridium acetobutylicum ATCC 824	CE1	AAK76817, NP_149235	HiSpOD+GoArrays	54 mers	1_3
Clostridium acetobutylicum ATCC 824	CE1	AAK76817, NP_149235	HiSpOD+GoArrays	54 mers	1_4
Clostridium acetobutylicum ATCC 824	CE1	AAK76817, NP_149235	HiSpOD+GoArrays	54 mers	2_3
Clostridium acetobutylicum ATCC 824	CE1	AAK76817, NP_149235	HiSpOD+GoArrays	54 mers	2_4
Clostridium acetobutylicum ATCC 824	CE1	AAK76817, NP_149235	HiSpOD+GoArrays	54 mers	2_5
Clostridium acetobutylicum ATCC 824	CE1	AAK76817, NP_149235	HiSpOD+GoArrays	54 mers	2_6
Clostridium acetobutylicum ATCC 824	CE1	AAK76817, NP_149235	HiSpOD+GoArrays	54 mers	3_4
Clostridium acetobutylicum ATCC 824	CE1	AAK76817, NP_149235	HiSpOD+GoArrays	54 mers	3_5
Clostridium acetobutylicum ATCC 824	CE1	AAK76817, NP_149235	HiSpOD+GoArrays	54 mers	3_6
Clostridium acetobutylicum ATCC 824	CE1	AAK76817, NP_149235	HiSpOD+GoArrays	54 mers	4_5
Clostridium acetobutylicum ATCC 824	CE1	AAK76817, NP_149235	HiSpOD+GoArrays	54 mers	4_6
Clostridium acetobutylicum ATCC 824	CE1	AAK76817, NP_149235	HiSpOD+GoArrays	54 mers	5_6
Clostridium cellulolyticum H10	CE1	ACL75588	HiSpOD	25 mers	1
Clostridium cellulolyticum H10	CE1	ACL75588	HiSpOD	25 mers	2
Clostridium cellulolyticum H10	CE1	ACL75588	HiSpOD	25 mers	3
Clostridium cellulolyticum H10	CE1	ACL75588	HiSpOD	25 mers	4
Clostridium cellulolyticum H10	CE1	ACL75588	HiSpOD	25 mers	5
Clostridium cellulolyticum H10	CE1	ACL75588	HiSpOD+GoArrays	54 mers	1_3
Clostridium cellulolyticum H10	CE1	ACL75588	HiSpOD+GoArrays	54 mers	1_4
Clostridium cellulolyticum H10	CE1	ACL75588	HiSpOD+GoArrays	54 mers	1_5
Clostridium cellulolyticum H10	CE1	ACL75588	HiSpOD+GoArrays	54 mers	2_3
Clostridium cellulolyticum H10	CE1	ACL75588	HiSpOD+GoArrays	54 mers	2_4
Clostridium cellulolyticum H10	CE1	ACL75588	HiSpOD+GoArrays	54 mers	2_5
Clostridium cellulolyticum H10	CE1	ACL75588	HiSpOD+GoArrays	54 mers	3_4
Clostridium cellulolyticum H10	CE1	ACL75588	HiSpOD+GoArrays	54 mers	3_5
Clostridium cellulolyticum H10	CE1	ACL75588	HiSpOD+GoArrays	54 mers	4_5
Clostridium cellulolyticum H10	CE1	ACL75288	HiSpOD	25 mers	1
Clostridium cellulolyticum H10	CE1	ACL75288	HiSpOD	25 mers	2
Clostridium cellulolyticum H10	CE1	ACL75288	HiSpOD	25 mers	3
Clostridium cellulolyticum H10	CE1	ACL75288	HiSpOD	25 mers	4
Clostridium cellulolyticum H10	CE1	ACL75288	HiSpOD	25 mers	5
Clostridium cellulolyticum H10	CE1	ACL75288	HiSpOD+GoArrays	54 mers	1_2
Clostridium cellulolyticum H10	CE1	ACL75288	HiSpOD+GoArrays	54 mers	1_3
Clostridium cellulolyticum H10	CE1	ACL75288	HiSpOD+GoArrays	54 mers	1_4
Clostridium cellulolyticum H10	CE1	ACL75288	HiSpOD+GoArrays	54 mers	1_5
Clostridium cellulolyticum H10	CE1	ACL75288	HiSpOD+GoArrays	54 mers	2_3
Clostridium cellulolyticum H10	CE1	ACL75288	HiSpOD+GoArrays	54 mers	2_4
Clostridium cellulolyticum H10	CE1	ACL75288	HiSpOD+GoArrays	54 mers	2_5
Clostridium cellulolyticum H10	CE1	ACL75288	HiSpOD+GoArrays	54 mers	3_4
Clostridium cellulolyticum H10	CE1	ACL75288	HiSpOD+GoArrays	54 mers	3_5
Clostridium cellulolyticum H10	CE1	ACL75288	HiSpOD+GoArrays	54 mers	4_5
Clostridium cellulolyticum H10	CE1	ACL77751	HiSpOD	25 mers	1
Clostridium cellulolyticum H10	CE1	ACL77751	HiSpOD	25 mers	2
Clostridium cellulolyticum H10	CE1	ACL77751	HiSpOD	25 mers	3
Clostridium cellulolyticum H10	CE1	ACL77751	HiSpOD	25 mers	4
Clostridium cellulolyticum H10	CE1	ACL77751	HiSpOD	25 mers	5
Clostridium cellulolyticum H10	CE1	ACL77751	HiSpOD+GoArrays	54 mers	1_2
Clostridium cellulolyticum H10	CE1	ACL77751	HiSpOD+GoArrays	54 mers	1_3
Clostridium cellulolyticum H10	CE1	ACL77751	HiSpOD+GoArrays	54 mers	1_4
Clostridium cellulolyticum H10	CE1	ACL77751	HiSpOD+GoArrays	54 mers	1_5
Clostridium cellulolyticum H10	CE1	ACL77751	HiSpOD+GoArrays	54 mers	2_3
Clostridium cellulolyticum H10	CE1	ACL77751	HiSpOD+GoArrays	54 mers	2_4
Clostridium cellulolyticum H10	CE1	ACL77751	HiSpOD+GoArrays	54 mers	2_5
Clostridium cellulolyticum H10	CE1	ACL77751	HiSpOD+GoArrays	54 mers	3_4
Clostridium cellulolyticum H10	CE1	ACL77751	HiSpOD+GoArrays	54 mers	3_5
Clostridium cellulolyticum H10	CE1	ACL77751	HiSpOD+GoArrays	54 mers	4_5
Clostridium cellulolyticum H10	CE1	ACL76991	HiSpOD	25 mers	1
Clostridium cellulolyticum H10	CE1	ACL76991	HiSpOD	25 mers	2
Clostridium cellulolyticum H10	CE1	ACL76991	HiSpOD	25 mers	3
Clostridium cellulolyticum H10	CE1	ACL76991	HiSpOD	25 mers	4
Clostridium cellulolyticum H10	CE1	ACL76991	HiSpOD	25 mers	5
Clostridium cellulolyticum H10	CE1	ACL76991	HiSpOD+GoArrays	54 mers	1_2
Clostridium cellulolyticum H10	CE1	ACL76991	HiSpOD+GoArrays	54 mers	1_3
Clostridium cellulolyticum H10	CE1	ACL76991	HiSpOD+GoArrays	54 mers	1_4
Clostridium cellulolyticum H10	CE1	ACL76991	HiSpOD+GoArrays	54 mers	2_3
Clostridium cellulolyticum H10	CE1	ACL76991	HiSpOD+GoArrays	54 mers	2_4
Clostridium cellulolyticum H10	CE1	ACL76991	HiSpOD+GoArrays	54 mers	2_5
Clostridium cellulolyticum H10	CE1	ACL76991	HiSpOD+GoArrays	54 mers	3_4
Clostridium cellulolyticum H10	CE1	ACL76991	HiSpOD+GoArrays	54 mers	3_5
Clostridium cellulolyticum H10	CE1	ACL76991	HiSpOD+GoArrays	54 mers	4_5
Ruminiclostridium thermocellum/Ruminiclostridium thermocellum ATCC 27405	CE1	AAA23286, AAR39815/ABN53181	HiSpOD	25 mers	1
Ruminiclostridium thermocellum/Ruminiclostridium thermocellum ATCC 27405	CE1	AAA23286, AAR39815/ABN53181	HiSpOD	25 mers	2
Ruminiclostridium thermocellum/Ruminiclostridium thermocellum ATCC 27405	CE1	AAA23286, AAR39815/ABN53181	HiSpOD	25 mers	3
Ruminiclostridium thermocellum/Ruminiclostridium thermocellum ATCC 27405	CE1	AAA23286, AAR39815/ABN53181	HiSpOD	25 mers	4
Ruminiclostridium thermocellum/Ruminiclostridium thermocellum ATCC 27405	CE1	AAA23286, AAR39815/ABN53181	HiSpOD	25 mers	5
Ruminiclostridium thermocellum/Ruminiclostridium thermocellum ATCC 27405	CE1	AAA23286, AAR39815/ABN53181	HiSpOD+GoArrays	54 mers	1_2
Ruminiclostridium thermocellum/Ruminiclostridium thermocellum ATCC 27405	CE1	AAA23286, AAR39815/ABN53181	HiSpOD+GoArrays	54 mers	1_3
Ruminiclostridium thermocellum/Ruminiclostridium thermocellum ATCC 27405	CE1	AAA23286, AAR39815/ABN53181	HiSpOD+GoArrays	54 mers	1_4
Ruminiclostridium thermocellum/Ruminiclostridium thermocellum ATCC 27405	CE1	AAA23286, AAR39815/ABN53181	HiSpOD+GoArrays	54 mers	1_5
Ruminiclostridium thermocellum/Ruminiclostridium thermocellum ATCC 27405	CE1	AAA23286, AAR39815/ABN53181	HiSpOD+GoArrays	54 mers	2_3
Ruminiclostridium thermocellum/Ruminiclostridium thermocellum ATCC 27405	CE1	AAA23286, AAR39815/ABN53181	HiSpOD+GoArrays	54 mers	2_4
Ruminiclostridium thermocellum/Ruminiclostridium thermocellum ATCC 27405	CE1	AAA23286, AAR39815/ABN53181	HiSpOD+GoArrays	54 mers	2_5
Ruminiclostridium thermocellum/Ruminiclostridium thermocellum ATCC 27405	CE1	AAA23286, AAR39815/ABN53181	HiSpOD+GoArrays	54 mers	3_4
Ruminiclostridium thermocellum/Ruminiclostridium thermocellum ATCC 27405	CE1	AAA23286, AAR39815/ABN53181	HiSpOD+GoArrays	54 mers	3_5
Ruminiclostridium thermocellum/Ruminiclostridium thermocellum ATCC 27405	CE1	AAA23286, AAR39815/ABN53181	HiSpOD+GoArrays	54 mers	4_5
Ruminiclostridium thermocellum ATCC 27405	CE1	ABN52146	HiSpOD	25 mers	1
Ruminiclostridium thermocellum ATCC 27405	CE1	ABN52146	HiSpOD	25 mers	2
Ruminiclostridium thermocellum ATCC 27405	CE1	ABN52146	HiSpOD	25 mers	3
Ruminiclostridium thermocellum ATCC 27405	CE1	ABN52146	HiSpOD	25 mers	4
Ruminiclostridium thermocellum ATCC 27405	CE1	ABN52146	HiSpOD	25 mers	5
Ruminiclostridium thermocellum ATCC 27405	CE1	ABN52146	HiSpOD	25 mers	6
Ruminiclostridium thermocellum ATCC 27405	CE1	ABN52146	HiSpOD+GoArrays	54 mers	1_2
Ruminiclostridium thermocellum ATCC 27405	CE1	ABN52146	HiSpOD+GoArrays	54 mers	1_3
Ruminiclostridium thermocellum ATCC 27405	CE1	ABN52146	HiSpOD+GoArrays	54 mers	1_4
Ruminiclostridium thermocellum ATCC 27405	CE1	ABN52146	HiSpOD+GoArrays	54 mers	1_5
Ruminiclostridium thermocellum ATCC 27405	CE1	ABN52146	HiSpOD+GoArrays	54 mers	1_6
Ruminiclostridium thermocellum ATCC 27405	CE1	ABN52146	HiSpOD+GoArrays	54 mers	2_3
Ruminiclostridium thermocellum ATCC 27405	CE1	ABN52146	HiSpOD+GoArrays	54 mers	2_4
Ruminiclostridium thermocellum ATCC 27405	CE1	ABN52146	HiSpOD+GoArrays	54 mers	2_5
Ruminiclostridium thermocellum ATCC 27405	CE1	ABN52146	HiSpOD+GoArrays	54 mers	2_6
Ruminiclostridium thermocellum ATCC 27405	CE1	ABN52146	HiSpOD+GoArrays	54 mers	3_4
Ruminiclostridium thermocellum ATCC 27405	CE1	ABN52146	HiSpOD+GoArrays	54 mers	3_5
Ruminiclostridium thermocellum ATCC 27405	CE1	ABN52146	HiSpOD+GoArrays	54 mers	3_6
Ruminiclostridium thermocellum ATCC 27405	CE1	ABN52146	HiSpOD+GoArrays	54 mers	4_5
Ruminiclostridium thermocellum ATCC 27405	CE1	ABN52146	HiSpOD+GoArrays	54 mers	4_6
Ruminiclostridium thermocellum ATCC 27405	CE1	ABN52146	HiSpOD+GoArrays	54 mers	5_6
Ruminiclostridium thermocellum ATCC 27405	CE1	ABN53396	HiSpOD	25 mers	1
Ruminiclostridium thermocellum ATCC 27405	CE1	ABN53396	HiSpOD	25 mers	2
Ruminiclostridium thermocellum ATCC 27405	CE1	ABN53396	HiSpOD	25 mers	3
Ruminiclostridium thermocellum ATCC 27405	CE1	ABN53396	HiSpOD	25 mers	4
Ruminiclostridium thermocellum ATCC 27405	CE1	ABN53396	HiSpOD	25 mers	5
Ruminiclostridium thermocellum ATCC 27405	CE1	ABN53396	HiSpOD+GoArrays	54 mers	1_2
Ruminiclostridium thermocellum ATCC 27405	CE1	ABN53396	HiSpOD+GoArrays	54 mers	1_3
Ruminiclostridium thermocellum ATCC 27405	CE1	ABN53396	HiSpOD+GoArrays	54 mers	1_4
Ruminiclostridium thermocellum ATCC 27405	CE1	ABN53396	HiSpOD+GoArrays	54 mers	1_5
Ruminiclostridium thermocellum ATCC 27405	CE1	ABN53396	HiSpOD+GoArrays	54 mers	2_3
Ruminiclostridium thermocellum ATCC 27405	CE1	ABN53396	HiSpOD+GoArrays	54 mers	2_4
Ruminiclostridium thermocellum ATCC 27405	CE1	ABN53396	HiSpOD+GoArrays	54 mers	2_5
Ruminiclostridium thermocellum ATCC 27405	CE1	ABN53396	HiSpOD+GoArrays	54 mers	3_4
Ruminiclostridium thermocellum ATCC 27405	CE1	ABN53396	HiSpOD+GoArrays	54 mers	3_5
Ruminiclostridium thermocellum ATCC 27405	CE1	ABN53396	HiSpOD+GoArrays	54 mers	4_5
Ruminiclostridium thermocellum YS	CE1	CAA58242, AAR39814	HiSpOD	25 mers	1
Ruminiclostridium thermocellum YS	CE1	CAA58242, AAR39814	HiSpOD	25 mers	2
Ruminiclostridium thermocellum YS	CE1	CAA58242, AAR39814	HiSpOD	25 mers	3
Ruminiclostridium thermocellum YS	CE1	CAA58242, AAR39814	HiSpOD+GoArrays	54 mers	1_2
Ruminiclostridium thermocellum YS	CE1	CAA58242, AAR39814	HiSpOD+GoArrays	54 mers	1_3
Ruminiclostridium thermocellum YS	CE1	CAA58242, AAR39814	HiSpOD+GoArrays	54 mers	2_3
Ruminococcus albus	CE1	BAB39493	HiSpOD	25 mers	1
Ruminococcus albus	CE1	BAB39493	HiSpOD	25 mers	2
Ruminococcus albus	CE1	BAB39493	HiSpOD	25 mers	3
Ruminococcus albus	CE1	BAB39493	HiSpOD	25 mers	4
Ruminococcus albus	CE1	BAB39493	HiSpOD	25 mers	5
Ruminococcus albus	CE1	BAB39493	HiSpOD+GoArrays	54 mers	1_2
Ruminococcus albus	CE1	BAB39493	HiSpOD+GoArrays	54 mers	1_3
Ruminococcus albus	CE1	BAB39493	HiSpOD+GoArrays	54 mers	1_4
Ruminococcus albus	CE1	BAB39493	HiSpOD+GoArrays	54 mers	1_5
Ruminococcus albus	CE1	BAB39493	HiSpOD+GoArrays	54 mers	2_3
Ruminococcus albus	CE1	BAB39493	HiSpOD+GoArrays	54 mers	2_4
Ruminococcus albus	CE1	BAB39493	HiSpOD+GoArrays	54 mers	2_5
Ruminococcus albus	CE1	BAB39493	HiSpOD+GoArrays	54 mers	3_4
Ruminococcus albus	CE1	BAB39493	HiSpOD+GoArrays	54 mers	3_5
Ruminococcus albus	CE1	BAB39493	HiSpOD+GoArrays	54 mers	4_5
Ruminococcus flavefaciens 17	CE1	CAB93667	HiSpOD	25 mers	1
Ruminococcus flavefaciens 17	CE1	CAB93667	HiSpOD	25 mers	2
Ruminococcus flavefaciens 17	CE1	CAB93667	HiSpOD	25 mers	3
Ruminococcus flavefaciens 17	CE1	CAB93667	HiSpOD	25 mers	4
Ruminococcus flavefaciens 17	CE1	CAB93667	HiSpOD	25 mers	5
Ruminococcus flavefaciens 17	CE1	CAB93667	HiSpOD	25 mers	6
Ruminococcus flavefaciens 17	CE1	CAB93667	HiSpOD+GoArrays	54 mers	1_2
Ruminococcus flavefaciens 17	CE1	CAB93667	HiSpOD+GoArrays	54 mers	1_3
Ruminococcus flavefaciens 17	CE1	CAB93667	HiSpOD+GoArrays	54 mers	1_4
Ruminococcus flavefaciens 17	CE1	CAB93667	HiSpOD+GoArrays	54 mers	1_5
Ruminococcus flavefaciens 17	CE1	CAB93667	HiSpOD+GoArrays	54 mers	6_3
Ruminococcus flavefaciens 17	CE1	CAB93667	HiSpOD+GoArrays	54 mers	6_4
Ruminococcus flavefaciens 17	CE1	CAB93667	HiSpOD+GoArrays	54 mers	6_5
Ruminococcus flavefaciens 17	CE1	CAB93667	HiSpOD+GoArrays	54 mers	2_3
Ruminococcus flavefaciens 17	CE1	CAB93667	HiSpOD+GoArrays	54 mers	2_4
Ruminococcus flavefaciens 17	CE1	CAB93667	HiSpOD+GoArrays	54 mers	2_5
Ruminococcus flavefaciens 17	CE1	CAB93667	HiSpOD+GoArrays	54 mers	3_4
Ruminococcus flavefaciens 17	CE1	CAB93667	HiSpOD+GoArrays	54 mers	3_5
Ruminococcus flavefaciens 17	CE1	CAB93667	HiSpOD+GoArrays	54 mers	4_5
Ruminococcus sp	CE1	CAA90271, AAR39816	HiSpOD	25 mers	1
Ruminococcus sp	CE1	CAA90271, AAR39816	HiSpOD	25 mers	2
Ruminococcus sp	CE1	CAA90271, AAR39816	HiSpOD	25 mers	3
Ruminococcus sp	CE1	CAA90271, AAR39816	HiSpOD	25 mers	4
Ruminococcus sp	CE1	CAA90271, AAR39816	HiSpOD	25 mers	5
Ruminococcus sp	CE1	CAA90271, AAR39816	HiSpOD+GoArrays	54 mers	1_2
Ruminococcus sp	CE1	CAA90271, AAR39816	HiSpOD+GoArrays	54 mers	1_3
Ruminococcus sp	CE1	CAA90271, AAR39816	HiSpOD+GoArrays	54 mers	1_4
Ruminococcus sp	CE1	CAA90271, AAR39816	HiSpOD+GoArrays	54 mers	1_5
Ruminococcus sp	CE1	CAA90271, AAR39816	HiSpOD+GoArrays	54 mers	1_3
Ruminococcus sp	CE1	CAA90271, AAR39816	HiSpOD+GoArrays	54 mers	2_4
Ruminococcus sp	CE1	CAA90271, AAR39816	HiSpOD+GoArrays	54 mers	2_5
Ruminococcus sp	CE1	CAA90271, AAR39816	HiSpOD+GoArrays	54 mers	3_4
Ruminococcus sp	CE1	CAA90271, AAR39816	HiSpOD+GoArrays	54 mers	3_5
Ruminococcus sp	CE1	CAA90271, AAR39816	HiSpOD+GoArrays	54 mers	4_5
Neocallimastix patriciarum	CE1	ACL68347	HiSpOD	25 mers	1
Neocallimastix patriciarum	CE1	ACL68347	HiSpOD	25 mers	2
Neocallimastix patriciarum	CE1	ACL68347	HiSpOD	25 mers	3
Neocallimastix patriciarum	CE1	ACL68347	HiSpOD	25 mers	4
Neocallimastix patriciarum	CE1	ACL68347	HiSpOD	25 mers	5
Neocallimastix patriciarum	CE1	ACL68347	HiSpOD+GoArrays	54 mers	1_3
Neocallimastix patriciarum	CE1	ACL68347	HiSpOD+GoArrays	54 mers	1_4
Neocallimastix patriciarum	CE1	ACL68347	HiSpOD+GoArrays	54 mers	1_5
Neocallimastix patriciarum	CE1	ACL68347	HiSpOD+GoArrays	54 mers	2_3
Neocallimastix patriciarum	CE1	ACL68347	HiSpOD+GoArrays	54 mers	2_4
Neocallimastix patriciarum	CE1	ACL68347	HiSpOD+GoArrays	54 mers	2_5
Neocallimastix patriciarum	CE1	ACL68347	HiSpOD+GoArrays	54 mers	3_4
Neocallimastix patriciarum	CE1	ACL68347	HiSpOD+GoArrays	54 mers	3_5
Neocallimastix patriciarum	CE1	ACL68347	HiSpOD+GoArrays	54 mers	4_5
Orpinomyces sp. OUS1	CE1	CAI05899	HiSpOD	25 mers	1
Orpinomyces sp. OUS1	CE1	CAI05899	HiSpOD	25 mers	2
Orpinomyces sp. OUS1	CE1	CAI05899	HiSpOD	25 mers	3
Orpinomyces sp. OUS1	CE1	CAI05899	HiSpOD+GoArrays	54 mers	1_2
Orpinomyces sp. OUS1	CE1	CAI05899	HiSpOD+GoArrays	54 mers	1_3
Orpinomyces sp. OUS1	CE1	CAI05899	HiSpOD+GoArrays	54 mers	2_3
Orpinomyces sp. PC-2	CE1	AAF70241, AAR39817	HiSpOD	25 mers	1
Orpinomyces sp. PC-2	CE1	AAF70241, AAR39817	HiSpOD	25 mers	2
Orpinomyces sp. PC-2	CE1	AAF70241, AAR39817	HiSpOD	25 mers	3
Orpinomyces sp. PC-2	CE1	AAF70241, AAR39817	HiSpOD	25 mers	4
Orpinomyces sp. PC-2	CE1	AAF70241, AAR39817	HiSpOD	25 mers	5
Orpinomyces sp. PC-2	CE1	AAF70241, AAR39817	HiSpOD+GoArrays	54 mers	1_2
Orpinomyces sp. PC-2	CE1	AAF70241, AAR39817	HiSpOD+GoArrays	54 mers	1_3
Orpinomyces sp. PC-2	CE1	AAF70241, AAR39817	HiSpOD+GoArrays	54 mers	1_4
Orpinomyces sp. PC-2	CE1	AAF70241, AAR39817	HiSpOD+GoArrays	54 mers	1_5
Orpinomyces sp. PC-2	CE1	AAF70241, AAR39817	HiSpOD+GoArrays	54 mers	2_3
Orpinomyces sp. PC-2	CE1	AAF70241, AAR39817	HiSpOD+GoArrays	54 mers	2_4
Orpinomyces sp. PC-2	CE1	AAF70241, AAR39817	HiSpOD+GoArrays	54 mers	2_5
Orpinomyces sp. PC-2	CE1	AAF70241, AAR39817	HiSpOD+GoArrays	54 mers	3_4
Orpinomyces sp. PC-2	CE1	AAF70241, AAR39817	HiSpOD+GoArrays	54 mers	3_5
Orpinomyces sp. PC-2	CE1	AAF70241, AAR39817	HiSpOD+GoArrays	54 mers	4_5
Piromyces sp. E2	CE1	AAP30751	HiSpOD	25 mers	1
Piromyces sp. E2	CE1	AAP30751	HiSpOD	25 mers	2
Piromyces sp. E2	CE1	AAP30751	HiSpOD	25 mers	3
Piromyces sp. E2	CE1	AAP30751	HiSpOD	25 mers	4
Piromyces sp. E2	CE1	AAP30751	HiSpOD+GoArrays	54 mers	1_2
Piromyces sp. E2	CE1	AAP30751	HiSpOD+GoArrays	54 mers	1_3
Piromyces sp. E2	CE1	AAP30751	HiSpOD+GoArrays	54 mers	1_4
Piromyces sp. E2	CE1	AAP30751	HiSpOD+GoArrays	54 mers	2_3
Piromyces sp. E2	CE1	AAP30751	HiSpOD+GoArrays	54 mers	2_4
Piromyces sp. E2	CE1	AAP30751	HiSpOD+GoArrays	54 mers	3_4
Fibrobacter succinogenes	CE6	ACX75901, ADL25437	HiSpOD	25 mers	1
Fibrobacter succinogenes	CE6	ACX75901, ADL25437	HiSpOD	25 mers	1
Fibrobacter succinogenes	CE6	ACX76120, ADL25665	HiSpOD	25 mers	1
Fibrobacter succinogenes	CE6	ACX76120, ADL25665	HiSpOD	25 mers	2
Fibrobacter succinogenes	CE6	ACX76120, ADL25665	HiSpOD	25 mers	3
Fibrobacter succinogenes	CE6	ACX76120, ADL25665	HiSpOD+GoArrays	54 mers	1_2
Fibrobacter succinogenes	CE6	ACX76120, ADL25665	HiSpOD+GoArrays	54 mers	1_3
Fibrobacter succinogenes	CE6	ACX76120, ADL25665	HiSpOD+GoArrays	54 mers	2_3
Fibrobacter succinogenes subsp. succinogenes S85	CE6	AAG36766, ACX75359, ADL25018	HiSpOD	25 mers	1
Fibrobacter succinogenes subsp. succinogenes S85	CE6	AAG36766, ACX75359, ADL25018	HiSpOD	25 mers	2
Fibrobacter succinogenes subsp. succinogenes S85	CE6	AAG36766, ACX75359, ADL25018	HiSpOD	25 mers	3
Fibrobacter succinogenes subsp. succinogenes S85	CE6	AAG36766, ACX75359, ADL25018	HiSpOD+GoArrays	54 mers	1_2
Fibrobacter succinogenes subsp. succinogenes S85	CE6	AAG36766, ACX75359, ADL25018	HiSpOD+GoArrays	54 mers	1_3
Fibrobacter succinogenes subsp. succinogenes S85	CE6	AAG36766, ACX75359, ADL25018	HiSpOD+GoArrays	54 mers	2_3
Fibrobacter succinogenes	CE6	ACX76383, ADL26826	HiSpOD	25 mers	1
Fibrobacter succinogenes	CE6	ACX76383, ADL26826	HiSpOD	25 mers	2
Fibrobacter succinogenes	CE6	ACX76383, ADL26826	HiSpOD	25 mers	3
Fibrobacter succinogenes	CE6	ACX76383, ADL26826	HiSpOD	25 mers	4
Fibrobacter succinogenes	CE6	ACX76383, ADL26826	HiSpOD	25 mers	5
Fibrobacter succinogenes	CE6	ACX76383, ADL26826	HiSpOD+GoArrays	54 mers	1_2
Fibrobacter succinogenes	CE6	ACX76383, ADL26826	HiSpOD+GoArrays	54 mers	1_3
Fibrobacter succinogenes	CE6	ACX76383, ADL26826	HiSpOD+GoArrays	54 mers	1_4
Fibrobacter succinogenes	CE6	ACX76383, ADL26826	HiSpOD+GoArrays	54 mers	1_5
Fibrobacter succinogenes	CE6	ACX76383, ADL26826	HiSpOD+GoArrays	54 mers	2_4
Fibrobacter succinogenes	CE6	ACX76383, ADL26826	HiSpOD+GoArrays	54 mers	2_5
Fibrobacter succinogenes	CE6	ACX76383, ADL26826	HiSpOD+GoArrays	54 mers	3_4
Fibrobacter succinogenes	CE6	ACX76383, ADL26826	HiSpOD+GoArrays	54 mers	3_5
Fibrobacter succinogenes	CE6	ACX76383, ADL26826	HiSpOD+GoArrays	54 mers	4_5
Fibrobacter succinogenes subsp. succinogenes S85	CE6	ACX75360, ADL27361	HiSpOD	25 mers	1
Fibrobacter succinogenes subsp. succinogenes S85	CE6	ACX75360, ADL27361	HiSpOD	25 mers	2
Fibrobacter succinogenes subsp. succinogenes S85	CE6	ACX75360, ADL27361	HiSpOD	25 mers	3
Fibrobacter succinogenes subsp. succinogenes S85	CE6	ACX75360, ADL27361	HiSpOD+GoArrays	54 mers	1_3
Clostridium acetobutylicum ATCC 824	CE6	AAK78508, NP_347168	HiSpOD	25 mers	1
Clostridium acetobutylicum ATCC 824	CE6	AAK78508, NP_347168	HiSpOD	25 mers	2
Clostridium acetobutylicum ATCC 824	CE6	AAK78508, NP_347168	HiSpOD+GoArrays	54 mers	1_2
Clostridium beijerinckii NCIMB 8052	CE6	ABR35716	HiSpOD	25 mers	1
Clostridium beijerinckii NCIMB 8052	CE6	ABR35716	HiSpOD	25 mers	1
Clostridium cellulolyticum H10	CE6	ACL75596	HiSpOD	25 mers	1
Clostridium cellulolyticum H10	CE6	ACL75596	HiSpOD	25 mers	2
Clostridium cellulolyticum H10	CE6	ACL75596	HiSpOD+GoArrays	54 mers	1_2
Peptoclostridium difficile 630	CE6	CAJ68761, AJP11611	HiSpOD	25 mers	1
Neocallimastix patriciarum	CE6	AAB69090	HiSpOD	25 mers	1
Neocallimastix patriciarum	CE6	AAB69090	HiSpOD	25 mers	2
Orpinomyces sp. PC-2	CE6	AAC14690	HiSpOD	25 mers	1
Orpinomyces sp. PC-2	CE6	AAC14690	HiSpOD	25 mers	2
Orpinomyces sp. PC-2	CE6	AAC14690	HiSpOD	25 mers	3
Orpinomyces sp. PC-2	CE6	AAC14690	HiSpOD	25 mers	4
Orpinomyces sp. PC-2	CE6	AAC14690	HiSpOD	25 mers	5
Orpinomyces sp. PC-2	CE6	AAC14690	HiSpOD	25 mers	6
Orpinomyces sp. PC-2	CE6	AAC14690	HiSpOD+GoArrays	54 mers	1_2
Orpinomyces sp. PC-2	CE6	AAC14690	HiSpOD+GoArrays	54 mers	1_3
Orpinomyces sp. PC-2	CE6	AAC14690	HiSpOD+GoArrays	54 mers	1_4
Orpinomyces sp. PC-2	CE6	AAC14690	HiSpOD+GoArrays	54 mers	1_5
Orpinomyces sp. PC-2	CE6	AAC14690	HiSpOD+GoArrays	54 mers	2_3
Orpinomyces sp. PC-2	CE6	AAC14690	HiSpOD+GoArrays	54 mers	2_4
Orpinomyces sp. PC-2	CE6	AAC14690	HiSpOD+GoArrays	54 mers	2_5
Orpinomyces sp. PC-2	CE6	AAC14690	HiSpOD+GoArrays	54 mers	2_6
Orpinomyces sp. PC-2	CE6	AAC14690	HiSpOD+GoArrays	54 mers	3_4
Orpinomyces sp. PC-2	CE6	AAC14690	HiSpOD+GoArrays	54 mers	3_5
Orpinomyces sp. PC-2	CE6	AAC14690	HiSpOD+GoArrays	54 mers	3_6
Orpinomyces sp. PC-2	CE6	AAC14690	HiSpOD+GoArrays	54 mers	4_5
Orpinomyces sp. PC-2	CE6	AAC14690	HiSpOD+GoArrays	54 mers	4_6
Orpinomyces sp. PC-2	CE6	AAC14690	HiSpOD+GoArrays	54 mers	5_6
Orpinomyces sp. OUS1	GH10	CAI11366	HiSpOD	25 mers	1
Orpinomyces sp. OUS1	GH10	CAI11366	HiSpOD	25 mers	2
Orpinomyces sp. OUS1	GH10	CAI11366	HiSpOD	25 mers	3
Orpinomyces sp. OUS1	GH10	CAI11366	HiSpOD	25 mers	4
Orpinomyces sp. OUS1	GH10	CAI11366	HiSpOD	25 mers	5
Orpinomyces sp. OUS1	GH10	CAI11366	HiSpOD+GoArrays	54 mers	1_2
Orpinomyces sp. OUS1	GH10	CAI11366	HiSpOD+GoArrays	54 mers	1_3
Orpinomyces sp. OUS1	GH10	CAI11366	HiSpOD+GoArrays	54 mers	1_4
Orpinomyces sp. OUS1	GH10	CAI11366	HiSpOD+GoArrays	54 mers	1_5
Orpinomyces sp. OUS1	GH10	CAI11366	HiSpOD+GoArrays	54 mers	2_3
Orpinomyces sp. OUS1	GH10	CAI11366	HiSpOD+GoArrays	54 mers	2_4
Orpinomyces sp. OUS1	GH10	CAI11366	HiSpOD+GoArrays	54 mers	2_5
Orpinomyces sp. OUS1	GH10	CAI11366	HiSpOD+GoArrays	54 mers	3_4
Orpinomyces sp. OUS1	GH10	CAI11366	HiSpOD+GoArrays	54 mers	3_5
Orpinomyces sp. OUS1	GH10	CAI11366	HiSpOD+GoArrays	54 mers	4_5
Neocallimastix patriciarum	GH10	AAB30669	HiSpOD	25 mers	1
Neocallimastix patriciarum	GH10	AAB30669	HiSpOD	25 mers	2
Neocallimastix patriciarum	GH10	AAB30669	HiSpOD	25 mers	3
Neocallimastix patriciarum	GH10	AAB30669	HiSpOD	25 mers	4
Neocallimastix patriciarum	GH10	AAB30669	HiSpOD	25 mers	5
Neocallimastix patriciarum	GH10	AAB30669	HiSpOD+GoArrays	54 mers	1_2
Neocallimastix patriciarum	GH10	AAB30669	HiSpOD+GoArrays	54 mers	1_3
Neocallimastix patriciarum	GH10	AAB30669	HiSpOD+GoArrays	54 mers	2_3
Neocallimastix patriciarum	GH10	AAB30669	HiSpOD+GoArrays	54 mers	2_4
Neocallimastix patriciarum	GH10	AAB30669	HiSpOD+GoArrays	54 mers	3_4
Neocallimastix patriciarum	GH10	AAB30669	HiSpOD+GoArrays	54 mers	4_5
Eudiplodinium maggii	GH10	CAL91982	HiSpOD	25 mers	1
Eudiplodinium maggii	GH10	CAL91982	HiSpOD	25 mers	2
Eudiplodinium maggii	GH10	CAL91982	HiSpOD	25 mers	3
Eudiplodinium maggii	GH10	CAL91982	HiSpOD	25 mers	4
Eudiplodinium maggii	GH10	CAL91982	HiSpOD	25 mers	5
Eudiplodinium maggii	GH10	CAL91982	HiSpOD+GoArrays	54 mers	1_2
Eudiplodinium maggii	GH10	CAL91982	HiSpOD+GoArrays	54 mers	1_3
Eudiplodinium maggii	GH10	CAL91982	HiSpOD+GoArrays	54 mers	1_4
Eudiplodinium maggii	GH10	CAL91982	HiSpOD+GoArrays	54 mers	2_3
Eudiplodinium maggii	GH10	CAL91982	HiSpOD+GoArrays	54 mers	2_4
Eudiplodinium maggii	GH10	CAL91982	HiSpOD+GoArrays	54 mers	3_4
Eudiplodinium maggii	GH10	CAL91982	HiSpOD+GoArrays	54 mers	4_5
Epidinium ecaudatum	GH10	CAL91981	HiSpOD	25 mers	1
Epidinium ecaudatum	GH10	CAL91981	HiSpOD	25 mers	2
Epidinium ecaudatum	GH10	CAL91981	HiSpOD	25 mers	3
Epidinium ecaudatum	GH10	CAL91981	HiSpOD	25 mers	4
Epidinium ecaudatum	GH10	CAL91981	HiSpOD	25 mers	5
Epidinium ecaudatum	GH10	CAL91981	HiSpOD+GoArrays	54 mers	1_2
Epidinium ecaudatum	GH10	CAL91981	HiSpOD+GoArrays	54 mers	1_3
Epidinium ecaudatum	GH10	CAL91981	HiSpOD+GoArrays	54 mers	2_3
Epidinium ecaudatum	GH10	CAL91981	HiSpOD+GoArrays	54 mers	2_4
Epidinium ecaudatum	GH10	CAL91981	HiSpOD+GoArrays	54 mers	3_4
Epidinium ecaudatum	GH10	CAL91981	HiSpOD+GoArrays	54 mers	3_5
Epidinium ecaudatum	GH10	CAL91981	HiSpOD+GoArrays	54 mers	4_5
Epidinium ecaudatum/Epidinium caudatum	GH10	CAL91980/BAC57894	HiSpOD	25 mers	1
Epidinium ecaudatum/Epidinium caudatum	GH10	CAL91980/BAC57894	HiSpOD	25 mers	2
Epidinium ecaudatum/Epidinium caudatum	GH10	CAL91980/BAC57894	HiSpOD	25 mers	3
Epidinium ecaudatum/Epidinium caudatum	GH10	CAL91980/BAC57894	HiSpOD	25 mers	4
Epidinium ecaudatum/Epidinium caudatum	GH10	CAL91980/BAC57894	HiSpOD	25 mers	5			après vérif sur CD-search, cette sonde ne cible pas le domaine catalytique
Epidinium ecaudatum/Epidinium caudatum	GH10	CAL91980/BAC57894	HiSpOD	25 mers	6			après vérif sur CD-search, cette sonde ne cible pas le domaine catalytique
Epidinium ecaudatum/Epidinium caudatum	GH10	CAL91980/BAC57894	HiSpOD+GoArrays	54 mers	1_2
Epidinium ecaudatum/Epidinium caudatum	GH10	CAL91980/BAC57894	HiSpOD+GoArrays	54 mers	1_3
Epidinium ecaudatum/Epidinium caudatum	GH10	CAL91980/BAC57894	HiSpOD+GoArrays	54 mers	2_3
Epidinium ecaudatum/Epidinium caudatum	GH10	CAL91980/BAC57894	HiSpOD+GoArrays	54 mers	3_4
Epidinium ecaudatum/Epidinium caudatum	GH10	CAL91980/BAC57894	HiSpOD+GoArrays	54 mers	4_5
Epidinium ecaudatum/Epidinium caudatum	GH10	CAL91980/BAC57894	HiSpOD+GoArrays	54 mers	5_6
Epidinium ecaudatum	GH10	CAL91980	HiSpOD	25 mers	1
Epidinium ecaudatum	GH10	CAL91980	HiSpOD	25 mers	2
Epidinium ecaudatum	GH10	CAL91980	HiSpOD	25 mers	3
Epidinium ecaudatum	GH10	CAL91980	HiSpOD	25 mers	4
Epidinium ecaudatum	GH10	CAL91980	HiSpOD	25 mers	5
Epidinium ecaudatum	GH10	CAL91980	HiSpOD+GoArrays	54 mers	1_2
Epidinium ecaudatum	GH10	CAL91980	HiSpOD+GoArrays	54 mers	1_3
Epidinium ecaudatum	GH10	CAL91980	HiSpOD+GoArrays	54 mers	2_3
Epidinium ecaudatum	GH10	CAL91980	HiSpOD+GoArrays	54 mers	2_4
Epidinium ecaudatum	GH10	CAL91980	HiSpOD+GoArrays	54 mers	3_4
Epidinium ecaudatum	GH10	CAL91980	HiSpOD+GoArrays	54 mers	3_5
Epidinium ecaudatum	GH10	CAL91980	HiSpOD+GoArrays	54 mers	4_5
Polyplastron multivesiculatum	GH10	CAL91978	HiSpOD	25 mers	1
Polyplastron multivesiculatum	GH10	CAL91978	HiSpOD	25 mers	2
Polyplastron multivesiculatum	GH10	CAL91978	HiSpOD	25 mers	3
Polyplastron multivesiculatum	GH10	CAL91978	HiSpOD	25 mers	4
Polyplastron multivesiculatum	GH10	CAL91978	HiSpOD	25 mers	5
Polyplastron multivesiculatum	GH10	CAL91978	HiSpOD+GoArrays	54 mers	1_2
Polyplastron multivesiculatum	GH10	CAL91978	HiSpOD+GoArrays	54 mers	1_3
Polyplastron multivesiculatum	GH10	CAL91978	HiSpOD+GoArrays	54 mers	2_3
Polyplastron multivesiculatum	GH10	CAL91978	HiSpOD+GoArrays	54 mers	2_4
Polyplastron multivesiculatum	GH10	CAL91978	HiSpOD+GoArrays	54 mers	3_4
Polyplastron multivesiculatum	GH10	CAL91978	HiSpOD+GoArrays	54 mers	4_5
Polyplastron multivesiculatum	GH10	CAB65753	HiSpOD	25 mers	1
Polyplastron multivesiculatum	GH10	CAB65753	HiSpOD	25 mers	2
Polyplastron multivesiculatum	GH10	CAB65753	HiSpOD	25 mers	3
Polyplastron multivesiculatum	GH10	CAB65753	HiSpOD	25 mers	4
Polyplastron multivesiculatum	GH10	CAB65753	HiSpOD	25 mers	5
Polyplastron multivesiculatum	GH10	CAB65753	HiSpOD	25 mers	6
Polyplastron multivesiculatum	GH10	CAB65753	HiSpOD+GoArrays	54 mers	1_2
Polyplastron multivesiculatum	GH10	CAB65753	HiSpOD+GoArrays	54 mers	1_3
Polyplastron multivesiculatum	GH10	CAB65753	HiSpOD+GoArrays	54 mers	2_3
Polyplastron multivesiculatum	GH10	CAB65753	HiSpOD+GoArrays	54 mers	3_4
Polyplastron multivesiculatum	GH10	CAB65753	HiSpOD+GoArrays	54 mers	3_5
Polyplastron multivesiculatum	GH10	CAB65753	HiSpOD+GoArrays	54 mers	4_5
Polyplastron multivesiculatum	GH10	CAB65753	HiSpOD+GoArrays	54 mers	4_6
Polyplastron multivesiculatum	GH10	CAB65753	HiSpOD+GoArrays	54 mers	5_6
Prevotella bryantii B14	GH10	CAA89207, CAD21011	HiSpOD	25 mers	1
Prevotella bryantii B14	GH10	CAA89207, CAD21011	HiSpOD	25 mers	2
Prevotella bryantii B14	GH10	CAA89207, CAD21011	HiSpOD	25 mers	3
Prevotella bryantii B14	GH10	CAA89207, CAD21011	HiSpOD	25 mers	4
Prevotella bryantii B14	GH10	CAA89207, CAD21011	HiSpOD	25 mers	5
Prevotella bryantii B14	GH10	CAA89207, CAD21011	HiSpOD	25 mers	6
Prevotella bryantii B14	GH10	CAA89207, CAD21011	HiSpOD+GoArrays	54 mers	1_2
Prevotella bryantii B14	GH10	CAA89207, CAD21011	HiSpOD+GoArrays	54 mers	1_3
Prevotella bryantii B14	GH10	CAA89207, CAD21011	HiSpOD+GoArrays	54 mers	1_4
Prevotella bryantii B14	GH10	CAA89207, CAD21011	HiSpOD+GoArrays	54 mers	2_3
Prevotella bryantii B14	GH10	CAA89207, CAD21011	HiSpOD+GoArrays	54 mers	2_4
Prevotella bryantii B14	GH10	CAA89207, CAD21011	HiSpOD+GoArrays	54 mers	2_5
Prevotella bryantii B14	GH10	CAA89207, CAD21011	HiSpOD+GoArrays	54 mers	3_4
Prevotella bryantii B14	GH10	CAA89207, CAD21011	HiSpOD+GoArrays	54 mers	3_5
Prevotella bryantii B14	GH10	CAA89207, CAD21011	HiSpOD+GoArrays	54 mers	3_6
Prevotella bryantii B14	GH10	CAA89207, CAD21011	HiSpOD+GoArrays	54 mers	4_5
Prevotella bryantii B14	GH10	CAA89207, CAD21011	HiSpOD+GoArrays	54 mers	4_6
Prevotella bryantii B14	GH10	CAA89207, CAD21011	HiSpOD+GoArrays	54 mers	5_6
Prevotella bryantii B14	GH10	CAB01855	HiSpOD	25 mers	1
Prevotella bryantii B14	GH10	CAB01855	HiSpOD	25 mers	2
Prevotella bryantii B14	GH10	CAB01855	HiSpOD	25 mers	3
Prevotella bryantii B14	GH10	CAB01855	HiSpOD	25 mers	4
Prevotella bryantii B14	GH10	CAB01855	HiSpOD	25 mers	5
Prevotella bryantii B14	GH10	CAB01855	HiSpOD	25 mers	6
Prevotella bryantii B14	GH10	CAB01855	HiSpOD	25 mers	7
Prevotella bryantii B14	GH10	CAB01855	HiSpOD+GoArrays	54 mers	1_2
Prevotella bryantii B14	GH10	CAB01855	HiSpOD+GoArrays	54 mers	1_3
Prevotella bryantii B14	GH10	CAB01855	HiSpOD+GoArrays	54 mers	1_4
Prevotella bryantii B14	GH10	CAB01855	HiSpOD+GoArrays	54 mers	2_3
Prevotella bryantii B14	GH10	CAB01855	HiSpOD+GoArrays	54 mers	2_4
Prevotella bryantii B14	GH10	CAB01855	HiSpOD+GoArrays	54 mers	2_5
Prevotella bryantii B14	GH10	CAB01855	HiSpOD+GoArrays	54 mers	3_4
Prevotella bryantii B14	GH10	CAB01855	HiSpOD+GoArrays	54 mers	3_5
Prevotella bryantii B14	GH10	CAB01855	HiSpOD+GoArrays	54 mers	3_6
Prevotella bryantii B14	GH10	CAB01855	HiSpOD+GoArrays	54 mers	4_5
Prevotella bryantii B14	GH10	CAB01855	HiSpOD+GoArrays	54 mers	4_6
Prevotella bryantii B14	GH10	CAB01855	HiSpOD+GoArrays	54 mers	5_6
Prevotella bryantii B14	GH10	CAB01855	HiSpOD+GoArrays	54 mers	6_7
Prevotella ruminicola D31d	GH10	AAB81559_I/AAB81559_II	HiSpOD	25 mers	1
Prevotella ruminicola D31d	GH10	AAB81559_I/AAB81559_II	HiSpOD	25 mers	2
Prevotella ruminicola D31d	GH10	AAB81559_I/AAB81559_II	HiSpOD	25 mers	3
Prevotella ruminicola D31d	GH10	AAB81559_I/AAB81559_II	HiSpOD	25 mers	4
Prevotella ruminicola D31d	GH10	AAB81559_I/AAB81559_II	HiSpOD	25 mers	5
Prevotella ruminicola D31d	GH10	AAB81559_I/AAB81559_II	HiSpOD	25 mers	6
Prevotella ruminicola D31d	GH10	AAB81559_I/AAB81559_II	HiSpOD	25 mers	7
Prevotella ruminicola D31d	GH10	AAB81559_I/AAB81559_II	HiSpOD	25 mers	8
Prevotella ruminicola D31d	GH10	AAB81559_I/AAB81559_II	HiSpOD	25 mers	9
Prevotella ruminicola D31d	GH10	AAB81559_I/AAB81559_II	HiSpOD+GoArrays	54 mers	1_2
Prevotella ruminicola D31d	GH10	AAB81559_I/AAB81559_II	HiSpOD+GoArrays	54 mers	1_3
Prevotella ruminicola D31d	GH10	AAB81559_I/AAB81559_II	HiSpOD+GoArrays	54 mers	1_4
Prevotella ruminicola D31d	GH10	AAB81559_I/AAB81559_II	HiSpOD+GoArrays	54 mers	2_3
Prevotella ruminicola D31d	GH10	AAB81559_I/AAB81559_II	HiSpOD+GoArrays	54 mers	2_4
Prevotella ruminicola D31d	GH10	AAB81559_I/AAB81559_II	HiSpOD+GoArrays	54 mers	3_4
Prevotella ruminicola D31d	GH10	AAB81559_I/AAB81559_II	HiSpOD+GoArrays	54 mers	3_5
Prevotella ruminicola D31d	GH10	AAB81559_I/AAB81559_II	HiSpOD+GoArrays	54 mers	4_5
Prevotella ruminicola D31d	GH10	AAB81559_I/AAB81559_II	HiSpOD+GoArrays	54 mers	5_6
Prevotella ruminicola D31d	GH10	AAB81559_I/AAB81559_II	HiSpOD+GoArrays	54 mers	6_7
Fibrobacter succinogenes subsp. succinogenes S85	GH10	AAG02560, AAG36764, ACX75384, ADL26381	HiSpOD	25 mers	1
Fibrobacter succinogenes subsp. succinogenes S85	GH10	AAG02560, AAG36764, ACX75384, ADL26381	HiSpOD	25 mers	2
Fibrobacter succinogenes subsp. succinogenes S85	GH10	AAG02560, AAG36764, ACX75384, ADL26381	HiSpOD	25 mers	3
Fibrobacter succinogenes subsp. succinogenes S85	GH10	AAG02560, AAG36764, ACX75384, ADL26381	HiSpOD	25 mers	4
Fibrobacter succinogenes subsp. succinogenes S85	GH10	AAG02560, AAG36764, ACX75384, ADL26381	HiSpOD	25 mers	5
Fibrobacter succinogenes subsp. succinogenes S85	GH10	AAG02560, AAG36764, ACX75384, ADL26381	HiSpOD	25 mers	6
Fibrobacter succinogenes subsp. succinogenes S85	GH10	AAG02560, AAG36764, ACX75384, ADL26381	HiSpOD+GoArrays	54 mers	1_2
Fibrobacter succinogenes subsp. succinogenes S85	GH10	AAG02560, AAG36764, ACX75384, ADL26381	HiSpOD+GoArrays	54 mers	1_3
Fibrobacter succinogenes subsp. succinogenes S85	GH10	AAG02560, AAG36764, ACX75384, ADL26381	HiSpOD+GoArrays	54 mers	1_4
Fibrobacter succinogenes subsp. succinogenes S85	GH10	AAG02560, AAG36764, ACX75384, ADL26381	HiSpOD+GoArrays	54 mers	2_3
Fibrobacter succinogenes subsp. succinogenes S85	GH10	AAG02560, AAG36764, ACX75384, ADL26381	HiSpOD+GoArrays	54 mers	2_4
Fibrobacter succinogenes subsp. succinogenes S85	GH10	AAG02560, AAG36764, ACX75384, ADL26381	HiSpOD+GoArrays	54 mers	2_5
Fibrobacter succinogenes subsp. succinogenes S85	GH10	AAG02560, AAG36764, ACX75384, ADL26381	HiSpOD+GoArrays	54 mers	3_4
Fibrobacter succinogenes subsp. succinogenes S85	GH10	AAG02560, AAG36764, ACX75384, ADL26381	HiSpOD+GoArrays	54 mers	3_5
Fibrobacter succinogenes subsp. succinogenes S85	GH10	AAG02560, AAG36764, ACX75384, ADL26381	HiSpOD+GoArrays	54 mers	3_6
Fibrobacter succinogenes subsp. succinogenes S85	GH10	AAG02560, AAG36764, ACX75384, ADL26381	HiSpOD+GoArrays	54 mers	4_5
Fibrobacter succinogenes subsp. succinogenes S85	GH10	AAG02560, AAG36764, ACX75384, ADL26381	HiSpOD+GoArrays	54 mers	4_6
Fibrobacter succinogenes subsp. succinogenes S85	GH10	AAG02560, AAG36764, ACX75384, ADL26381	HiSpOD+GoArrays	54 mers	5_6
Fibrobacter succinogenes subsp. succinogenes S85	GH10	ACX75387, AAG36763, ADL25544	HiSpOD	25 mers	1
Fibrobacter succinogenes subsp. succinogenes S85	GH10	ACX75387, AAG36763, ADL25544	HiSpOD	25 mers	2
Fibrobacter succinogenes subsp. succinogenes S85	GH10	ACX75387, AAG36763, ADL25544	HiSpOD	25 mers	3
Fibrobacter succinogenes subsp. succinogenes S85	GH10	ACX75387, AAG36763, ADL25544	HiSpOD	25 mers	4
Fibrobacter succinogenes subsp. succinogenes S85	GH10	ACX75387, AAG36763, ADL25544	HiSpOD	25 mers	5
Fibrobacter succinogenes subsp. succinogenes S85	GH10	ACX75387, AAG36763, ADL25544	HiSpOD	25 mers	6
Fibrobacter succinogenes subsp. succinogenes S85	GH10	ACX75387, AAG36763, ADL25544	HiSpOD+GoArrays	54 mers	1_2
Fibrobacter succinogenes subsp. succinogenes S85	GH10	ACX75387, AAG36763, ADL25544	HiSpOD+GoArrays	54 mers	1_3
Fibrobacter succinogenes subsp. succinogenes S85	GH10	ACX75387, AAG36763, ADL25544	HiSpOD+GoArrays	54 mers	2_3
Fibrobacter succinogenes subsp. succinogenes S85	GH10	ACX75387, AAG36763, ADL25544	HiSpOD+GoArrays	54 mers	2_4
Fibrobacter succinogenes subsp. succinogenes S85	GH10	ACX75387, AAG36763, ADL25544	HiSpOD+GoArrays	54 mers	3_4
Fibrobacter succinogenes subsp. succinogenes S85	GH10	ACX75387, AAG36763, ADL25544	HiSpOD+GoArrays	54 mers	3_5
Fibrobacter succinogenes subsp. succinogenes S85	GH10	ACX75387, AAG36763, ADL25544	HiSpOD+GoArrays	54 mers	4_5
Fibrobacter succinogenes subsp. succinogenes S85	GH10	ACX75387, AAG36763, ADL25544	HiSpOD+GoArrays	54 mers	4_6
Fibrobacter succinogenes subsp. succinogenes S85	GH10	ACX75387, AAG36763, ADL25544	HiSpOD+GoArrays	54 mers	5_6
Fibrobacter succinogenes subsp. succinogenes S85	GH10	AAG02560, AAG36764, ACX75384, ADL26381	HiSpOD	25 mers	1
Fibrobacter succinogenes subsp. succinogenes S85	GH10	AAG02560, AAG36764, ACX75384, ADL26381	HiSpOD	25 mers	2
Fibrobacter succinogenes subsp. succinogenes S85	GH10	AAG02560, AAG36764, ACX75384, ADL26381	HiSpOD	25 mers	3
Fibrobacter succinogenes subsp. succinogenes S85	GH10	AAG02560, AAG36764, ACX75384, ADL26381	HiSpOD	25 mers	4
Fibrobacter succinogenes subsp. succinogenes S85	GH10	AAG02560, AAG36764, ACX75384, ADL26381	HiSpOD	25 mers	5
Fibrobacter succinogenes subsp. succinogenes S85	GH10	AAG02560, AAG36764, ACX75384, ADL26381	HiSpOD	25 mers	6
Fibrobacter succinogenes subsp. succinogenes S85	GH10	AAG02560, AAG36764, ACX75384, ADL26381	HiSpOD+GoArrays	54 mers	1_2
Fibrobacter succinogenes subsp. succinogenes S85	GH10	AAG02560, AAG36764, ACX75384, ADL26381	HiSpOD+GoArrays	54 mers	1_3
Fibrobacter succinogenes subsp. succinogenes S85	GH10	AAG02560, AAG36764, ACX75384, ADL26381	HiSpOD+GoArrays	54 mers	2_3
Fibrobacter succinogenes subsp. succinogenes S85	GH10	AAG02560, AAG36764, ACX75384, ADL26381	HiSpOD+GoArrays	54 mers	2_4
Fibrobacter succinogenes subsp. succinogenes S85	GH10	AAG02560, AAG36764, ACX75384, ADL26381	HiSpOD+GoArrays	54 mers	3_4
Fibrobacter succinogenes subsp. succinogenes S85	GH10	AAG02560, AAG36764, ACX75384, ADL26381	HiSpOD+GoArrays	54 mers	3_5
Fibrobacter succinogenes subsp. succinogenes S85	GH10	AAG02560, AAG36764, ACX75384, ADL26381	HiSpOD+GoArrays	54 mers	4_5
Fibrobacter succinogenes subsp. succinogenes S85	GH10	AAG02560, AAG36764, ACX75384, ADL26381	HiSpOD+GoArrays	54 mers	5_6
Fibrobacter succinogenes subsp. succinogenes S85	GH10	AAG36765, AAG02561, ACX75386, ADL27036	HiSpOD	25 mers	1
Fibrobacter succinogenes subsp. succinogenes S85	GH10	AAG36765, AAG02561, ACX75386, ADL27036	HiSpOD	25 mers	2
Fibrobacter succinogenes subsp. succinogenes S85	GH10	AAG36765, AAG02561, ACX75386, ADL27036	HiSpOD	25 mers	3
Fibrobacter succinogenes subsp. succinogenes S85	GH10	AAG36765, AAG02561, ACX75386, ADL27036	HiSpOD	25 mers	4
Fibrobacter succinogenes subsp. succinogenes S85	GH10	AAG36765, AAG02561, ACX75386, ADL27036	HiSpOD	25 mers	5
Fibrobacter succinogenes subsp. succinogenes S85	GH10	AAG36765, AAG02561, ACX75386, ADL27036	HiSpOD	25 mers	6
Fibrobacter succinogenes subsp. succinogenes S85	GH10	AAG36765, AAG02561, ACX75386, ADL27036	HiSpOD	25 mers	7
Fibrobacter succinogenes subsp. succinogenes S85	GH10	AAG36765, AAG02561, ACX75386, ADL27036	HiSpOD+GoArrays	54 mers	1_2
Fibrobacter succinogenes subsp. succinogenes S85	GH10	AAG36765, AAG02561, ACX75386, ADL27036	HiSpOD+GoArrays	54 mers	1_3
Fibrobacter succinogenes subsp. succinogenes S85	GH10	AAG36765, AAG02561, ACX75386, ADL27036	HiSpOD+GoArrays	54 mers	2_3
Fibrobacter succinogenes subsp. succinogenes S85	GH10	AAG36765, AAG02561, ACX75386, ADL27036	HiSpOD+GoArrays	54 mers	3_4
Fibrobacter succinogenes subsp. succinogenes S85	GH10	AAG36765, AAG02561, ACX75386, ADL27036	HiSpOD+GoArrays	54 mers	3_5
Fibrobacter succinogenes subsp. succinogenes S85	GH10	AAG36765, AAG02561, ACX75386, ADL27036	HiSpOD+GoArrays	54 mers	3_6
Fibrobacter succinogenes subsp. succinogenes S85	GH10	AAG36765, AAG02561, ACX75386, ADL27036	HiSpOD+GoArrays	54 mers	4_5
Fibrobacter succinogenes subsp. succinogenes S85	GH10	AAG36765, AAG02561, ACX75386, ADL27036	HiSpOD+GoArrays	54 mers	4_6
Fibrobacter succinogenes subsp. succinogenes S85	GH10	AAG36765, AAG02561, ACX75386, ADL27036	HiSpOD+GoArrays	54 mers	4_7
Fibrobacter succinogenes subsp. succinogenes S85	GH10	AAG36765, AAG02561, ACX75386, ADL27036	HiSpOD+GoArrays	54 mers	5_6
Fibrobacter succinogenes subsp. succinogenes S85	GH10	AAG36765, AAG02561, ACX75386, ADL27036	HiSpOD+GoArrays	54 mers	5_7
Fibrobacter succinogenes subsp. succinogenes S85	GH10	AAG36765, AAG02561, ACX75386, ADL27036	HiSpOD+GoArrays	54 mers	6_7
Cellulosilyticum ruminicola CGMCC 1.5065	GH10	ACZ98596	HiSpOD	25 mers	1
Cellulosilyticum ruminicola CGMCC 1.5065	GH10	ACZ98596	HiSpOD	25 mers	2
Cellulosilyticum ruminicola CGMCC 1.5065	GH10	ACZ98596	HiSpOD	25 mers	3
Cellulosilyticum ruminicola CGMCC 1.5065	GH10	ACZ98596	HiSpOD	25 mers	4
Cellulosilyticum ruminicola CGMCC 1.5065	GH10	ACZ98596	HiSpOD	25 mers	5
Cellulosilyticum ruminicola CGMCC 1.5065	GH10	ACZ98596	HiSpOD	25 mers	6
Cellulosilyticum ruminicola CGMCC 1.5065	GH10	ACZ98596	HiSpOD	25 mers	7
Cellulosilyticum ruminicola CGMCC 1.5065	GH10	ACZ98596	HiSpOD	25 mers	8
Cellulosilyticum ruminicola CGMCC 1.5065	GH10	ACZ98596	HiSpOD+GoArrays	54 mers	1_2
Cellulosilyticum ruminicola CGMCC 1.5065	GH10	ACZ98596	HiSpOD+GoArrays	54 mers	1_3
Cellulosilyticum ruminicola CGMCC 1.5065	GH10	ACZ98596	HiSpOD+GoArrays	54 mers	2_3
Cellulosilyticum ruminicola CGMCC 1.5065	GH10	ACZ98596	HiSpOD+GoArrays	54 mers	3_4
Cellulosilyticum ruminicola CGMCC 1.5065	GH10	ACZ98596	HiSpOD+GoArrays	54 mers	3_5
Cellulosilyticum ruminicola CGMCC 1.5065	GH10	ACZ98596	HiSpOD+GoArrays	54 mers	3_6
Cellulosilyticum ruminicola CGMCC 1.5065	GH10	ACZ98596	HiSpOD+GoArrays	54 mers	4_5
Cellulosilyticum ruminicola CGMCC 1.5065	GH10	ACZ98596	HiSpOD+GoArrays	54 mers	4_6
Cellulosilyticum ruminicola CGMCC 1.5065	GH10	ACZ98596	HiSpOD+GoArrays	54 mers	4_7
Cellulosilyticum ruminicola CGMCC 1.5065	GH10	ACZ98596	HiSpOD+GoArrays	54 mers	5_6
Cellulosilyticum ruminicola CGMCC 1.5065	GH10	ACZ98596	HiSpOD+GoArrays	54 mers	5_7
[truncated: 2,250 more rows]
