# Supplementary material for: FibroChip, a Functional DNA Microarray to Monitor Cellulolytic and Hemicellulolytic Activities of Rumen Microbiota
Source: Front Microbiol. 2018 Feb 13;9:215. doi: 10.3389/fmicb.2018.00215 (PMC5816793; doi:10.3389/fmicb.2018.00215)
Supplement: Supplementary file 3 [file Data_Sheet_3.XLSX]

## Sheet: Feuil1
CAZy family	Protein accession number	Protein name	Microorganism	NCBI link of the protein
CE1	ACZ98598	feruloyl esterase I (FaeI;CGSCsYakCAS_18248)	Cellulosilyticum ruminicola CGMCC 1.5065	http://www.ncbi.nlm.nih.gov/entrez/viewer.fcgi?db=protein&val=ACZ98598.1
CE1	AAK76817, NP_149235	CAP0071	Clostridium acetobutylicum ATCC 824	http://www.ncbi.nlm.nih.gov/entrez/viewer.fcgi?db=protein&val=AAK76817.1
CE1	ACL75288	Ccel_0920	Clostridium cellulolyticum H10	http://www.ncbi.nlm.nih.gov/entrez/viewer.fcgi?db=protein&val=ACL75288.1
CE1	ACL75588	Ccel_1232	Clostridium cellulolyticum H10	http://www.ncbi.nlm.nih.gov/entrez/viewer.fcgi?db=protein&val=ACL75588.1
CE1	ACL76991	Ccel_2669 (possible fragment)	Clostridium cellulolyticum H10	http://www.ncbi.nlm.nih.gov/entrez/viewer.fcgi?db=protein&val=ACL76991.1
CE1	ACL77751	Ccel_3463	Clostridium cellulolyticum H10	http://www.ncbi.nlm.nih.gov/entrez/viewer.fcgi?db=protein&val=ACL77751.1
CE1	ACL68347	bifunctional acetylxylan esterase / endo-β-1,4-xylanase (AxeS20E;XynS20E)	Neocallimastix patriciarum	http://www.ncbi.nlm.nih.gov/entrez/viewer.fcgi?db=protein&val=ACL68347.1
CE1	CAI05899	XynY (fragment)	Orpinomyces sp. OUS1	http://www.ncbi.nlm.nih.gov/entrez/viewer.fcgi?db=protein&val=CAI05899.1
CE1	AAF70241, AAR39817	feruloyl esterase A (FaeA)	Orpinomyces sp. PC-2	http://www.ncbi.nlm.nih.gov/entrez/viewer.fcgi?db=protein&val=AAF70241.1
CE1	AAP30751	feruloyl esterase A (FaeA) (fragment)	Piromyces sp. E2	http://www.ncbi.nlm.nih.gov/entrez/viewer.fcgi?db=protein&val=AAP30751.1
CE1	AAA23286, AAR39815	xylanase Z / feruloyl esterase (XynZ;LX3;CtGH10)	Ruminiclostridium thermocellum	http://www.ncbi.nlm.nih.gov/entrez/viewer.fcgi?db=protein&val=AAA23286.1
CE1	ABN53181	xylanase Z / feruloyl esterase (XynZ;Cthe_1963;E-FAERU)	Ruminiclostridium thermocellum ATCC 27405	http://www.ncbi.nlm.nih.gov/entrez/viewer.fcgi?db=protein&val=ABN53181.1
CE1	ABN53396	Cthe_2194	Ruminiclostridium thermocellum ATCC 27405	http://www.ncbi.nlm.nih.gov/entrez/viewer.fcgi?db=protein&val=ABN53396.1
CE1	ABN52146	xylanase Y (XynY;Cthe_0912)	Ruminiclostridium thermocellum ATCC 27405	http://www.ncbi.nlm.nih.gov/entrez/viewer.fcgi?db=protein&val=ABN52146.1
CE1	CAA58242, AAR39814	xylanase Y / feruloyl esterase (XynY;LX5)	Ruminiclostridium thermocellum YS	http://www.ncbi.nlm.nih.gov/entrez/viewer.fcgi?db=protein&val=CAA58242.1
CE1	BAB39493	xylanase B (XynB)	Ruminococcus albus	http://www.ncbi.nlm.nih.gov/entrez/viewer.fcgi?db=protein&val=BAB39493.1
CE1	CAB93667	endoxylanase E (XynE)	Ruminococcus flavefaciens 17	http://www.ncbi.nlm.nih.gov/entrez/viewer.fcgi?db=protein&val=CAB93667.1
CE1	CAA90271, AAR39816	xylanase 1 (Xyn1)	Ruminococcus sp	http://www.ncbi.nlm.nih.gov/entrez/viewer.fcgi?db=protein&val=CAA90271.1
CE6	AAK78508, NP_347168	CAC0529	Clostridium acetobutylicum ATCC 824	http://www.ncbi.nlm.nih.gov/entrez/viewer.fcgi?db=protein&val=AAK78508.1
CE6	ABR35716	Cbei_3596	Clostridium beijerinckii NCIMB 8052	http://www.ncbi.nlm.nih.gov/entrez/viewer.fcgi?db=protein&val=ABR35716.1
CE6	ACL75596	Ccel_1240	Clostridium cellulolyticum H10	http://www.ncbi.nlm.nih.gov/entrez/viewer.fcgi?db=protein&val=ACL75596.1
CE6	ACX75901, ADL25437	Fisuc_2315 / FSU_2864	Fibrobacter succinogenes	http://www.ncbi.nlm.nih.gov/entrez/viewer.fcgi?db=protein&val=ACX75901.1
CE6	ACX76120, ADL25665	esterase (Fisuc_2534;FSU_3103)	Fibrobacter succinogenes	http://www.ncbi.nlm.nih.gov/entrez/viewer.fcgi?db=protein&val=ACX76120.1
CE6	ACX76383, ADL26826	Fisuc_2800 / FSU_0054	Fibrobacter succinogenes	http://www.ncbi.nlm.nih.gov/entrez/viewer.fcgi?db=protein&val=ACX76383.1
CE6	AAG36766, ACX75359, ADL25018	acetyl xylan esterase A (AxeA;Fisuc_1766;FSU_2266)	Fibrobacter succinogenes subsp. succinogenes S85	http://www.ncbi.nlm.nih.gov/entrez/viewer.fcgi?db=protein&val=AAG36766.1
CE6	ACX75360, ADL27361	acetyl xylan esterase B (AxeB;Fisuc_1767;FSU_2267)	Fibrobacter succinogenes subsp. succinogenes S85	http://www.ncbi.nlm.nih.gov/entrez/viewer.fcgi?db=protein&val=ACX75360.1
CE6	AAB69090	acetyl xylan esterase (BnaA;BnaI)	Neocallimastix patriciarum	http://www.ncbi.nlm.nih.gov/entrez/viewer.fcgi?db=protein&val=AAB69090.1
CE6	AAC14690	acetyl xylan esterase A (AxeA;AcXE;OCE6)	Orpinomyces sp. PC-2	http://www.ncbi.nlm.nih.gov/entrez/viewer.fcgi?db=protein&val=AAC14690.1
CE6	CAJ68761, AJP11611	CD1885	Clostidioides difficile 630	http://www.ncbi.nlm.nih.gov/entrez/viewer.fcgi?db=protein&val=CAJ68761.1
GH10	MF773963	xyn10A _XB12B	Bacteroides sp XB12B
GH10	MF773964	xyn10B_XB12B	Bacteroides sp XB12B
GH10	CBH32823	xylanase 10A (xyn10A)	Bacteroides xylanisolvens XB1A	http://www.ncbi.nlm.nih.gov/entrez/viewer.fcgi?db=protein&val=CBH32823.1
GH10	CBK67953	BXY_29300 (xyn10B)	Bacteroides xylanisolvens XB1A	http://www.ncbi.nlm.nih.gov/entrez/viewer.fcgi?db=protein&val=CBK67953.1
GH10	AAD48377	xylanase xynC (fragment)	Butyrivibrio fibrisolvens A38	http://www.ncbi.nlm.nih.gov/entrez/viewer.fcgi?db=protein&val=AAD48377.1
GH10	AAD48378	xylanase xynD (fragment)	Butyrivibrio fibrisolvens A38	http://www.ncbi.nlm.nih.gov/entrez/viewer.fcgi?db=protein&val=AAD48378.1
GH10	AAD48379	xylanase xynH (fragment)	Butyrivibrio fibrisolvens A38	http://www.ncbi.nlm.nih.gov/entrez/viewer.fcgi?db=protein&val=AAD48379.1
GH10	AAD48381	xylanase xynA3 (fragment)	Butyrivibrio fibrisolvens A46	http://www.ncbi.nlm.nih.gov/entrez/viewer.fcgi?db=protein&val=AAD48381.1
GH10	AAD48382	xylanase xynI3 (fragment)	Butyrivibrio fibrisolvens A46	http://www.ncbi.nlm.nih.gov/entrez/viewer.fcgi?db=protein&val=AAD48382.1
GH10	AAD48380	xylanase xynZ (fragment)	Butyrivibrio fibrisolvens A59	http://www.ncbi.nlm.nih.gov/entrez/viewer.fcgi?db=protein&val=AAD48380.1
GH10	AAD48383	xylanase xynL (fragment)	Butyrivibrio fibrisolvens AR10	http://www.ncbi.nlm.nih.gov/entrez/viewer.fcgi?db=protein&val=AAD48383.1
GH10	AAD48384	xylanase xynA2 (fragment)	Butyrivibrio fibrisolvens CF3	http://www.ncbi.nlm.nih.gov/entrez/viewer.fcgi?db=protein&val=AAD48384.1
GH10	AAD48385	xylanase xynI2 (fragment)	Butyrivibrio fibrisolvens CF3	http://www.ncbi.nlm.nih.gov/entrez/viewer.fcgi?db=protein&val=AAD48385.1
GH10	AAD48386	xylanase xynK (fragment)	Butyrivibrio fibrisolvens D1	http://www.ncbi.nlm.nih.gov/entrez/viewer.fcgi?db=protein&val=AAD48386.1
GH10	AAD48387	xylanase (XynY) (fragment)	Butyrivibrio fibrisolvens D1	http://www.ncbi.nlm.nih.gov/entrez/viewer.fcgi?db=protein&val=AAD48387.1
GH10	AAD48388	xylanase xynJ1 (fragment)	Butyrivibrio fibrisolvens E14	http://www.ncbi.nlm.nih.gov/entrez/viewer.fcgi?db=protein&val=AAD48388.1
GH10	AAD48389	xylanase xynA1 (fragment)	Butyrivibrio fibrisolvens H17C	http://www.ncbi.nlm.nih.gov/entrez/viewer.fcgi?db=protein&val=AAD48389.1
GH10	AAD48390	xylanase xynI1 (fragment)	Butyrivibrio fibrisolvens H17C	http://www.ncbi.nlm.nih.gov/entrez/viewer.fcgi?db=protein&val=AAD48390.1
GH10	AAD48391	xylanase xynE (fragment)	Butyrivibrio fibrisolvens H17C	http://www.ncbi.nlm.nih.gov/entrez/viewer.fcgi?db=protein&val=AAD48391.1
GH10	AAD48392	xylanase xynF (fragment)	Butyrivibrio fibrisolvens H17C	http://www.ncbi.nlm.nih.gov/entrez/viewer.fcgi?db=protein&val=AAD48392.1
GH10	CAA43712	xylanase B (XynB)	Butyrivibrio fibrisolvens H17C	http://www.ncbi.nlm.nih.gov/entrez/viewer.fcgi?db=protein&val=CAA43712.1
GH10	AAD48393	xylanase xynG1 (fragment)	Butyrivibrio fibrisolvens LP210B	http://www.ncbi.nlm.nih.gov/entrez/viewer.fcgi?db=protein&val=AAD48393.1
GH10	AAD48394	xylanase xynG2 (fragment)	Butyrivibrio fibrisolvens LP461A	http://www.ncbi.nlm.nih.gov/entrez/viewer.fcgi?db=protein&val=AAD48394.1
GH10	AAD48395	xylanase xynJ2 (fragment)	Butyrivibrio fibrisolvens VV1	http://www.ncbi.nlm.nih.gov/entrez/viewer.fcgi?db=protein&val=AAD48395.1
GH10	AEA30147, AAA56791, AAA56792, AEE45406	xylanase B / 10A (Cex;Exg;XynB;Celf_1271)	Cellulomonas fimi ATCC 484	http://www.ncbi.nlm.nih.gov/entrez/viewer.fcgi?db=protein&val=AEA30147.1
GH10	AAZ76373	β-1,4-xylanase (Cfx)	Cellulomonas fimi ATCC 484	http://www.ncbi.nlm.nih.gov/entrez/viewer.fcgi?db=protein&val=AAZ76373.1
GH10	CAA90745	xylanase C (XynC;XylC)	Cellulomonas fimi ATCC 484	http://www.ncbi.nlm.nih.gov/entrez/viewer.fcgi?db=protein&val=CAA90745.1
GH10	ABD96969	endoglucanase / xylanase (Cno;SP20;SP33) (fragment)	Cellulomonas flavigena CDBB-531	http://www.ncbi.nlm.nih.gov/entrez/viewer.fcgi?db=protein&val=ABD96969.1
GH10	ACZ98596	xylanase (CGSCsYakCAS_10610) (fragment)	Cellulosilyticum ruminicola CGMCC 1.5065	http://www.ncbi.nlm.nih.gov/entrez/viewer.fcgi?db=protein&val=ACZ98596.1
GH10	ACZ98618	CGSCsYakCAS_01224	Cellulosilyticum ruminicola CGMCC 1.5065	http://www.ncbi.nlm.nih.gov/entrez/viewer.fcgi?db=protein&val=ACZ98618.1
GH10	ACZ98620	CGSCsYakCAS_07391 (fragment)	Cellulosilyticum ruminicola CGMCC 1.5065	http://www.ncbi.nlm.nih.gov/entrez/viewer.fcgi?db=protein&val=ACZ98620.1
GH10	ACZ98623	ORF (fragment)	Cellulosilyticum ruminicola CGMCC 1.5065	http://www.ncbi.nlm.nih.gov/entrez/viewer.fcgi?db=protein&val=ACZ98623.1
GH10	ACZ98624	CGSCsYakCAS_18418 (fragment)	Cellulosilyticum ruminicola CGMCC 1.5065	http://www.ncbi.nlm.nih.gov/entrez/viewer.fcgi?db=protein&val=ACZ98624.1
GH10	ACZ98625	CGSCsYakCAS_18423 (fragment)	Cellulosilyticum ruminicola CGMCC 1.5065	http://www.ncbi.nlm.nih.gov/entrez/viewer.fcgi?db=protein&val=ACZ98625.1
GH10	BAC57894 (AB104617)	xylanase (XynA) (partial)	Epidinium caudatum	http://www.ncbi.nlm.nih.gov/entrez/viewer.fcgi?db=protein&val=BAC57894.1
GH10	CAL91980 (AM419224)	xylanase (Xyn-02)	Epidinium ecaudatum	http://www.ncbi.nlm.nih.gov/entrez/viewer.fcgi?db=protein&val=CAL91980.1
GH10	CAL91981 (AM419225)	xylanase (Xyn-05)	Epidinium ecaudatum	http://www.ncbi.nlm.nih.gov/entrez/viewer.fcgi?db=protein&val=CAL91981.1
GH10	CAL91982 (AM419226)	xylanase (Xyn) (partial)	Eudiplodinium maggii	http://www.ncbi.nlm.nih.gov/entrez/viewer.fcgi?db=protein&val=CAL91982.1
GH10	AAG02560, AAG36764, ACX75384, ADL26381	xylanase D (XynD;Xyn10L;Fisuc_1791;FSU_2292)	Fibrobacter succinogenes subsp. succinogenes S85	http://www.ncbi.nlm.nih.gov/entrez/viewer.fcgi?db=protein&val=AAG02560.1
GH10	ACX75387, AAG36763, ADL25544	xylanase B (XynB;Fisuc_1794;FSU_2294)	Fibrobacter succinogenes subsp. succinogenes S85	http://www.ncbi.nlm.nih.gov/entrez/viewer.fcgi?db=protein&val=ACX75387.1
GH10	AAG02560, AAG36764, ACX75384, ADL26381	xylanase D (XynD;Xyn10L;Fisuc_1791;FSU_2292)	Fibrobacter succinogenes subsp. succinogenes S85	http://www.ncbi.nlm.nih.gov/entrez/viewer.fcgi?db=protein&val=AAG02560.1
GH10	AAG36765, AAG02561, ACX75386, ADL27036	xylanase E (XynE;Xyn10M;Fisuc_1793;FSU_2293)	Fibrobacter succinogenes subsp. succinogenes S85	http://www.ncbi.nlm.nih.gov/entrez/viewer.fcgi?db=protein&val=AAG36765.1
GH10	AAB30669	xylanase B (XynB)	Neocallimastix patriciarum	http://www.ncbi.nlm.nih.gov/entrez/viewer.fcgi?db=protein&val=AAB30669.1
GH10	CAI11366	XynB (fragment)	Orpinomyces sp. OUS1	http://www.ncbi.nlm.nih.gov/entrez/viewer.fcgi?db=protein&val=CAI11366.1
GH10	CAB65753	xylanase B (XynB)	Polyplastron multivesiculatum	http://www.ncbi.nlm.nih.gov/entrez/viewer.fcgi?db=protein&val=CAB65753.1
GH10	CAL91978	xylanase (Xyn) (fragment)	Polyplastron multivesiculatum	http://www.ncbi.nlm.nih.gov/entrez/viewer.fcgi?db=protein&val=CAL91978.1
GH10	CAA89207, CAD21011	xylanase A (XynA)	Prevotella bryantii B14	http://www.ncbi.nlm.nih.gov/entrez/viewer.fcgi?db=protein&val=CAA89207.1
GH10	CAB01855	xylanase C (XynC;PbXyn10C)	Prevotella bryantii B14	http://www.ncbi.nlm.nih.gov/entrez/viewer.fcgi?db=protein&val=CAB01855.1
GH10	AAB81559_I	xylanase (2 domaines en tandem)	Prevotella ruminicola D31d	http://www.ncbi.nlm.nih.gov/entrez/viewer.fcgi?db=protein&val=AAB81559.1
GH10	AAB81559_II	xylanase (2 domaines en tandem)	Prevotella ruminicola D31d	http://www.ncbi.nlm.nih.gov/entrez/viewer.fcgi?db=protein&val=AAB81559.1
GH10	CBL13458	RO1_31190 (xyn10A)	Roseburia intestinalis XB6B4	http://www.ncbi.nlm.nih.gov/entrez/viewer.fcgi?db=protein&val=CBL13458.1
GH10	CBL16579	xylanase (GH10A;RUM_03400)	Ruminococcus champanellensis 18P13 = JCM 17042	http://www.ncbi.nlm.nih.gov/entrez/viewer.fcgi?db=protein&val=CBL16579.1
GH10	CBL17682	bifunctional xylanase α-L-arabinofuranosidase (GH10B;GH43E;RUM_15940)	Ruminococcus champanellensis 18P13 = JCM 17042	http://www.ncbi.nlm.nih.gov/entrez/viewer.fcgi?db=protein&val=CBL17682.1
GH10	AAS31752, CAA77476	xylanase A (XynA)	Ruminococcus flavefaciens 17	http://www.ncbi.nlm.nih.gov/entrez/viewer.fcgi?db=protein&val=AAS31752.1
GH10	CAA89207, CAD21011	xylanase A (XynA)	Prevotella bryantii B14	http://www.ncbi.nlm.nih.gov/entrez/viewer.fcgi?db=protein&val=CAA89207.1
GH11	CAA90271, AAR39816	xylanase 1 (Xyn1)	Ruminococcus sp	http://www.ncbi.nlm.nih.gov/entrez/viewer.fcgi?db=protein&val=CAA90271.1
GH11	CAL91983	xylanase (Xyn-04) (fragment)	Epidinium ecaudatum	http://www.ncbi.nlm.nih.gov/entrez/viewer.fcgi?db=protein&val=CAL91983.1
GH11	CAF18244	endo-1,4-β-xylanase M (XynM) (fragment)	Butyrivibrio hungatei BU42 = DSM 10302	http://www.ncbi.nlm.nih.gov/entrez/viewer.fcgi?db=protein&val=CAF18244.1
GH11	CAA54145	xylanase D / 11A (XynD;XylD;Xyl11A)	Cellulomonas fimi 221	http://www.ncbi.nlm.nih.gov/entrez/viewer.fcgi?db=protein&val=CAA54145.1
GH11	CAH03685, AAK15536	endo-β-1,4-xylanase (XynI) (fragment)	Cellulomonas flavigena CDBB-531	http://www.ncbi.nlm.nih.gov/entrez/viewer.fcgi?db=protein&val=CAH03685.3
GH11	CAJ57849	xylanase (XIB;XylXib;ClXyn11A)	Cellulomonas flavigena CDBB-531	http://www.ncbi.nlm.nih.gov/entrez/viewer.fcgi?db=protein&val=CAJ57849.1
GH11	ACZ98621	ORF	Cellulosilyticum ruminicola CGMCC 1.5065	http://www.ncbi.nlm.nih.gov/entrez/viewer.fcgi?db=protein&val=ACZ98621.1
GH11	ACZ98622	CGSCsYakCAS_10160 (fragment)	Cellulosilyticum ruminicola CGMCC 1.5065	http://www.ncbi.nlm.nih.gov/entrez/viewer.fcgi?db=protein&val=ACZ98622.1
GH11	CAD70177	XynC (fragment)	Fibrobacter intestinalis NR9	http://www.ncbi.nlm.nih.gov/entrez/viewer.fcgi?db=protein&val=CAD70177.1
GH11	CAD70178	XynC (fragment)	Fibrobacter succinogenes	http://www.ncbi.nlm.nih.gov/entrez/viewer.fcgi?db=protein&val=CAD70178.1
GH11	ACX76028, ADL25314	Fisuc_2442 / FSU_3006	Fibrobacter succinogenes subsp succinogenes S85	http://www.ncbi.nlm.nih.gov/entrez/viewer.fcgi?db=protein&val=ACX76028.1
GH11	AAA21848, AAS31753, ACX73974, AAA21848, ADL26842	xylanase C (XynC;Fisuc_0362;FSU_0777)	Fibrobacter succinogenes subsp. succinogenes S85	http://www.ncbi.nlm.nih.gov/entrez/viewer.fcgi?db=protein&val=AAA21848.1
GH11	AAN07081	xylanase (Xynsk1-2) (fragment)	Neocallimastix frontalis	http://www.ncbi.nlm.nih.gov/entrez/viewer.fcgi?db=protein&val=AAN07081.1
GH11	AAN07082	xylanase (Xynsk1-9) (fragment)	Neocallimastix frontalis	http://www.ncbi.nlm.nih.gov/entrez/viewer.fcgi?db=protein&val=AAN07082.1
GH11	AAN08426	xylanase (Xynsk1-11) (fragment)	Neocallimastix frontalis	http://www.ncbi.nlm.nih.gov/entrez/viewer.fcgi?db=protein&val=AAN08426.1
GH11	AAN08427	xylanase xynsk1-12 (fragment)	Neocallimastix frontalis	http://www.ncbi.nlm.nih.gov/entrez/viewer.fcgi?db=protein&val=AAN08427.1
GH11	AAN08428	xylanase xynsk1-18 (fragment)	Neocallimastix frontalis	http://www.ncbi.nlm.nih.gov/entrez/viewer.fcgi?db=protein&val=AAN08428.1
GH11	AAN08429	xylanase xynsk1-20 (fragment)	Neocallimastix frontalis	http://www.ncbi.nlm.nih.gov/entrez/viewer.fcgi?db=protein&val=AAN08429.1
GH11	AAN08430	xylanase xynsk1-15 (fragment)	Neocallimastix frontalis	http://www.ncbi.nlm.nih.gov/entrez/viewer.fcgi?db=protein&val=AAN08430.1
GH11	AAN08431	xylanase xynsk1-14 (fragment)	Neocallimastix frontalis	http://www.ncbi.nlm.nih.gov/entrez/viewer.fcgi?db=protein&val=AAN08431.1
GH11	CAA57717	xylanase 3 (Xyn3)	Neocallimastix frontalis MCH3	http://www.ncbi.nlm.nih.gov/entrez/viewer.fcgi?db=protein&val=CAA57717.1
GH11	AAT99015	xylanase (Xyn11A)	Neocallimastix frontalis SK1	http://www.ncbi.nlm.nih.gov/entrez/viewer.fcgi?db=protein&val=AAT99015.1
GH11	AAF14365, AAE61565	endo-β-1,4-xylanase (XynC;CDBFV;Xyn-CDBFV;XynCDBFV)	Neocallimastix patriciarum	http://www.ncbi.nlm.nih.gov/entrez/viewer.fcgi?db=protein&val=AAF14365.1
GH11	AAN08348, AAN08347, AAN08349	xylanase (Xynw1-A2) (fragment)	Neocallimastix patriciarum	http://www.ncbi.nlm.nih.gov/entrez/viewer.fcgi?db=protein&val=AAN08348.1
GH11	AAN08350	xylanase (Xynw1-4) (fragment)	Neocallimastix patriciarum	http://www.ncbi.nlm.nih.gov/entrez/viewer.fcgi?db=protein&val=AAN08350.1
GH11	CAA46498, AAB23454, AAS31749, CAB58524, CAB58525, CAB58526, CAB58527, CAB58530, CAB58531, CAB58532	xylanase A / 11A (XynA;XylA;Xyl11A;NpXyn11A)	Neocallimastix patriciarum	http://www.ncbi.nlm.nih.gov/entrez/viewer.fcgi?db=protein&val=CAA46498.1
GH11	ACG68418	xylanase (Xyn1B) (partial)	Neocallimastix sp. GMLF2	http://www.ncbi.nlm.nih.gov/entrez/viewer.fcgi?db=protein&val=ACG68418.1
GH11	ACL80751	xylanase (Xyn2A) (fragment)	Neocallimastix sp. GMLF2	http://www.ncbi.nlm.nih.gov/entrez/viewer.fcgi?db=protein&val=ACL80751.1
GH11	ACY71584	xylanase (XynA) (fragment)	Orpinomyces sp. FCT 2	http://www.ncbi.nlm.nih.gov/entrez/viewer.fcgi?db=protein&val=ACY71584.1
GH11	AAD04194, AAE12389, AAE59926, AAR39823	xylanase A (XynA)	Orpinomyces sp. PC-2	http://www.ncbi.nlm.nih.gov/entrez/viewer.fcgi?db=protein&val=AAD04194.1
GH11	AAG18439	xylanase (fragment)	Piromyces communis	http://www.ncbi.nlm.nih.gov/entrez/viewer.fcgi?db=protein&val=AAG18439.1
GH11	ABY52795	endo-1,4-β-xylanase (xynWF1)	Piromyces communis	http://www.ncbi.nlm.nih.gov/entrez/viewer.fcgi?db=protein&val=ABY52795.1
GH11	AAN38762	xylanase (fragment)	Piromyces sp. RRY-2002	http://www.ncbi.nlm.nih.gov/entrez/viewer.fcgi?db=protein&val=AAN38762.1
GH11	CAA08859, ACR92618	xylanase A (XynA)	Polyplastron multivesiculatum	http://www.ncbi.nlm.nih.gov/entrez/viewer.fcgi?db=protein&val=CAA08859.1
GH11	CAD56867, BAA76395	xylanase (PolyX)	Polyplastron multivesiculatum	http://www.ncbi.nlm.nih.gov/entrez/viewer.fcgi?db=protein&val=CAD56867.1
GH11	CAF18242	endo-1,4-β-xylanase T1 (XynT1) (fragment)	Pseudobutyrivibrio xylanivorans BU21 = DSM 10317	http://www.ncbi.nlm.nih.gov/entrez/viewer.fcgi?db=protein&val=CAF18242.1
GH11	CAF18243	endo-1,4-β-xylanase T2 (XynT2) (fragment)	Pseudobutyrivibrio xylanivorans JL = DSM 10296	http://www.ncbi.nlm.nih.gov/entrez/viewer.fcgi?db=protein&val=CAF18243.1
GH11	CAD65888	endo-1,4-β-xylanase T (XynT)	Pseudobutyrivibrio xylanivorans TYPE STRAIN: MZ5	http://www.ncbi.nlm.nih.gov/entrez/viewer.fcgi?db=protein&val=CAD65888.2
GH11	AAA85198	xylanase A (XynA)	Ruminococcus albus 7	http://www.ncbi.nlm.nih.gov/entrez/viewer.fcgi?db=protein&val=AAA85198.1
GH11	AAT48119	xylanase	Ruminococcus albus 8	http://www.ncbi.nlm.nih.gov/entrez/viewer.fcgi?db=protein&val=AAT48119.1
GH11	AAB26620, CAB51934	xylanase D / lichenase (XynD)	Ruminococcus flavefaciens 17	http://www.ncbi.nlm.nih.gov/protein/AAB26620
GH11	CAA84537	xylanase B (XynB)	Ruminococcus flavefaciens 17	http://www.ncbi.nlm.nih.gov/entrez/viewer.fcgi?db=protein&val=CAA84537.1
GH11	CAB93667	endoxylanase E (XynE)	Ruminococcus flavefaciens 17	http://www.ncbi.nlm.nih.gov/entrez/viewer.fcgi?db=protein&val=CAB93667.1
GH11	AAY18781	xylanase R8 (XynR8) (partial)	uncultured Neocallimastigales	http://www.ncbi.nlm.nih.gov/entrez/viewer.fcgi?db=protein&val=AAY18781.1
GH43	ACR74804	EUBREC_1042	Agathobacter rectalis ATCC 33656	http://www.ncbi.nlm.nih.gov/entrez/viewer.fcgi?db=protein&val=ACR74804.1
GH43	CAH06052	BF0277	Bacteroides fragilis NCTC 9343 ATCC 25285 = NCTC 9343	http://www.ncbi.nlm.nih.gov/entrez/viewer.fcgi?db=protein&val=CAH06052.1
GH43	CAH06067	BF0292	Bacteroides fragilis NCTC 9343 ATCC 25285 = NCTC 9343	http://www.ncbi.nlm.nih.gov/entrez/viewer.fcgi?db=protein&val=CAH06067.1
GH43	CAH06075	BF0302	Bacteroides fragilis NCTC 9343 ATCC 25285 = NCTC 9343	http://www.ncbi.nlm.nih.gov/entrez/viewer.fcgi?db=protein&val=CAH06075.1
GH43	CAH06329	BF0575	Bacteroides fragilis NCTC 9343 ATCC 25285 = NCTC 9343	http://www.ncbi.nlm.nih.gov/entrez/viewer.fcgi?db=protein&val=CAH06329.1
GH43	CAH09249	BF3561	Bacteroides fragilis NCTC 9343 ATCC 25285 = NCTC 9343	http://www.ncbi.nlm.nih.gov/entrez/viewer.fcgi?db=protein&val=CAH09249.1
GH43	CAH06058	BF0283	Bacteroides fragilis NCTC 9343 ATCC 25285 = NCTC 9343	http://www.ncbi.nlm.nih.gov/entrez/viewer.fcgi?db=protein&val=CAH06058.1
GH43	CAH06920	BF1198	Bacteroides fragilis NCTC 9343 ATCC 25285 = NCTC 9343	http://www.ncbi.nlm.nih.gov/entrez/viewer.fcgi?db=protein&val=CAH06920.1
GH43	CAH09839	BF4166	Bacteroides fragilis NCTC 9343 ATCC 25285 = NCTC 9343	http://www.ncbi.nlm.nih.gov/entrez/viewer.fcgi?db=protein&val=CAH09839.1
GH43	BAD47078	BF0329	Bacteroides fragilis YCH46	http://www.ncbi.nlm.nih.gov/entrez/viewer.fcgi?db=protein&val=BAD47078.1
GH43	BAD47084	BF0335	Bacteroides fragilis YCH46	http://www.ncbi.nlm.nih.gov/entrez/viewer.fcgi?db=protein&val=BAD47084.1
GH43	BAD47093	BF0344	Bacteroides fragilis YCH46	http://www.ncbi.nlm.nih.gov/entrez/viewer.fcgi?db=protein&val=BAD47093.1
GH43	BAD47103	BF0354	Bacteroides fragilis YCH46	http://www.ncbi.nlm.nih.gov/entrez/viewer.fcgi?db=protein&val=BAD47103.1
GH43	BAD47374	BF0625	Bacteroides fragilis YCH46	http://www.ncbi.nlm.nih.gov/entrez/viewer.fcgi?db=protein&val=BAD47374.1
GH43	BAD51105	BF4367	Bacteroides fragilis YCH46	http://www.ncbi.nlm.nih.gov/entrez/viewer.fcgi?db=protein&val=BAD51105.1
GH43	BAD47999	BF1249	Bacteroides fragilis YCH46	http://www.ncbi.nlm.nih.gov/entrez/viewer.fcgi?db=protein&val=BAD47999.1
GH43	EDO10784	BACOVA_03417	Bacteroides ovatus ATCC 8483	http://www.ncbi.nlm.nih.gov/entrez/viewer.fcgi?db=protein&val=EDO10784.1
GH43	ALJ48322	Bovatus_03717 (Xynb_7)	Bacteroides ovatus ATCC 8483	http://www.ncbi.nlm.nih.gov/entrez/viewer.fcgi?db=protein&val=ALJ48322.1
GH43	AAB08024, ACA34973	β-xylosidase / α-L-arabinofuranosidase (Xsa;XSA)	Bacteroides ovatus V975	http://www.ncbi.nlm.nih.gov/entrez/viewer.fcgi?db=protein&val=AAB08024.1
GH43	MF773965	xyn43A XB12B	Bacteroides sp XB12B
GH43	AAO75371, NP_809177	BT0264	Bacteroides thetaiotaomicron VPI 5482	http://www.ncbi.nlm.nih.gov/entrez/viewer.fcgi?db=protein&val=AAO75371.1
GH43	AAO77219, NP_811025	BT2112	Bacteroides thetaiotaomicron VPI 5482	http://www.ncbi.nlm.nih.gov/entrez/viewer.fcgi?db=protein&val=AAO77219.1
GH43	AAO79200, NP_813006	BT4095	Bacteroides thetaiotaomicron VPI 5482	http://www.ncbi.nlm.nih.gov/entrez/viewer.fcgi?db=protein&val=AAO79200.1
GH43	AAO75251, AAO75252, NP_809057, NP_809058	BT0144 + BT0145 (2 fragments)	Bacteroides thetaiotaomicron VPI-5482	http://www.ncbi.nlm.nih.gov/entrez/viewer.fcgi?db=protein&val=AAO75251.1
GH43	AAO75474, NP_809280	endo-α-1,5-L-arabinanase (Bt0367;BT_0367) (linear arabinan-specific)	Bacteroides thetaiotaomicron VPI-5482	http://www.ncbi.nlm.nih.gov/entrez/viewer.fcgi?db=protein&val=AAO75474.1
GH43	AAO75476, NP_809282	α-1,2-L-arabinofuranosidase (Bt0369;BT_0369)	Bacteroides thetaiotaomicron VPI-5482	http://www.ncbi.nlm.nih.gov/entrez/viewer.fcgi?db=protein&val=AAO75476.1
GH43	AAO76888, NP_810694	BT1781	Bacteroides thetaiotaomicron VPI-5482	http://www.ncbi.nlm.nih.gov/entrez/viewer.fcgi?db=protein&val=AAO76888.1
GH43	AAO77958, NP_811764	α-L-arabinofuranosidase (Bt2852;BT_2852) (single substitution specific)	Bacteroides thetaiotaomicron VPI-5482	http://www.ncbi.nlm.nih.gov/entrez/viewer.fcgi?db=protein&val=AAO77958.1
GH43	AAO78001, NP_811807	BT2895	Bacteroides thetaiotaomicron VPI-5482	http://www.ncbi.nlm.nih.gov/entrez/viewer.fcgi?db=protein&val=AAO78001.1
GH43	AAO78004, NP_811810	BT2898	Bacteroides thetaiotaomicron VPI-5482	http://www.ncbi.nlm.nih.gov/entrez/viewer.fcgi?db=protein&val=AAO78004.1
GH43	AAO78006, NP_811812	BT2900	Bacteroides thetaiotaomicron VPI-5482	http://www.ncbi.nlm.nih.gov/entrez/viewer.fcgi?db=protein&val=AAO78006.1
GH43	AAO78018, NP_811824	BT2912	Bacteroides thetaiotaomicron VPI-5482	http://www.ncbi.nlm.nih.gov/entrez/viewer.fcgi?db=protein&val=AAO78018.1
GH43	AAO78065, NP_811871	BT2959 / BT_2959	Bacteroides thetaiotaomicron VPI-5482	http://www.ncbi.nlm.nih.gov/entrez/viewer.fcgi?db=protein&val=AAO78065.1
GH43	AAO78200, NP_812006	α-L-arabinofuranosidase (Bt3094;BT_3094)	Bacteroides thetaiotaomicron VPI-5482	http://www.ncbi.nlm.nih.gov/entrez/viewer.fcgi?db=protein&val=AAO78200.1
GH43	AAO78573, NP_812379	BT3467	Bacteroides thetaiotaomicron VPI-5482	http://www.ncbi.nlm.nih.gov/entrez/viewer.fcgi?db=protein&val=AAO78573.1
GH43	AAO78622, NP_812428	BT3516	Bacteroides thetaiotaomicron VPI-5482	http://www.ncbi.nlm.nih.gov/entrez/viewer.fcgi?db=protein&val=AAO78622.1
GH43	AAO78760, NP_812566	α-L-arabinofuranosidase (Bt3655;BT_3655) (single substitution specific)	Bacteroides thetaiotaomicron VPI-5482	http://www.ncbi.nlm.nih.gov/entrez/viewer.fcgi?db=protein&val=AAO78760.1
GH43	AAO78761, NP_812567	BT3656	Bacteroides thetaiotaomicron VPI-5482	http://www.ncbi.nlm.nih.gov/entrez/viewer.fcgi?db=protein&val=AAO78761.1
GH43	AAO78767, NP_812573	BT3662	Bacteroides thetaiotaomicron VPI-5482	http://www.ncbi.nlm.nih.gov/entrez/viewer.fcgi?db=protein&val=AAO78767.1
GH43	AAO78780,NP_812586	endo-β-1,4-xylanase D (BT3675;BT_3675)	Bacteroides thetaiotaomicron VPI-5482	http://www.ncbi.nlm.nih.gov/entrez/viewer.fcgi?db=protein&val=AAO78780.1
GH43	AAO78788, NP_812594	BT3683	Bacteroides thetaiotaomicron VPI-5482	http://www.ncbi.nlm.nih.gov/entrez/viewer.fcgi?db=protein&val=AAO78788.1
GH43	AAO79257, NP_813063	BT4152	Bacteroides thetaiotaomicron VPI-5482	http://www.ncbi.nlm.nih.gov/entrez/viewer.fcgi?db=protein&val=AAO79257.1
GH43	AAO79290, NP_813096	BT4185	Bacteroides thetaiotaomicron VPI-5482	http://www.ncbi.nlm.nih.gov/entrez/viewer.fcgi?db=protein&val=AAO79290.1
GH43	CBK66693	BXY_15720 (xyl43A)	Bacteroides xylanisolvens XB1A	http://www.ncbi.nlm.nih.gov/entrez/viewer.fcgi?db=protein&val=CBK66693.1
GH43	CBK68226	BXY_32190 (fragment) (xyl43B)	Bacteroides xylanisolvens XB1A	http://www.ncbi.nlm.nih.gov/entrez/viewer.fcgi?db=protein&val=CBK68226.1
GH43	CBK67253	BXY_21780 (xyl43C)	Bacteroides xylanisolvens XB1A	http://www.ncbi.nlm.nih.gov/entrez/viewer.fcgi?db=protein&val=CBK67253.1
GH43	CBK67943	BXY_29200(xyl43F_XB1A)	Bacteroides xylanisolvens XB1A	http://www.ncbi.nlm.nih.gov/entrez/viewer.fcgi?db=protein&val=CBK67943.1
GH43	CBK66687	BXY_15650 (xyl43J_XB1A)	Bacteroides xylanisolvens XB1A	http://www.ncbi.nlm.nih.gov/entrez/viewer.fcgi?db=protein&val=CBK66687.1
GH43	CBK66691	BXY_15700 (xyl43K_XB1A)	Bacteroides xylanisolvens XB1A	http://www.ncbi.nlm.nih.gov/entrez/viewer.fcgi?db=protein&val=CBK66691.1
GH43	CBK66993	BXY_18950 (xyl43L_XB1A)	Bacteroides xylanisolvens XB1A	http://www.ncbi.nlm.nih.gov/entrez/viewer.fcgi?db=protein&val=CBK66993.1
GH43	CBK66995	BXY_18970 (xyl43M_XB1A)	Bacteroides xylanisolvens XB1A	http://www.ncbi.nlm.nih.gov/entrez/viewer.fcgi?db=protein&val=CBK66995.1
GH43	CBK67138	BXY_20580 (xyl43N_XB1A)	Bacteroides xylanisolvens XB1A	http://www.ncbi.nlm.nih.gov/entrez/viewer.fcgi?db=protein&val=CBK67138.1
GH43	CBK67685	BXY_26420 (xyl43O_XB1A)	Bacteroides xylanisolvens XB1A	http://www.ncbi.nlm.nih.gov/entrez/viewer.fcgi?db=protein&val=CBK67685.1
GH43	ALJ48082	Bovatus_03475 (Arba_3)	Bacteroides ovatus strain ATCC 8483	http://www.ncbi.nlm.nih.gov/entrez/viewer.fcgi?db=protein&val=CBK67815.1
GH43	CBK67815	BXY_27840 (xyl43P_XB1A)	Bacteroides xylanisolvens XB1A	http://www.ncbi.nlm.nih.gov/entrez/viewer.fcgi?db=protein&val=CBK67815.1
GH43	CBK67836	BXY_28090 (xyl43R)	Bacteroides xylanisolvens XB1A	http://www.ncbi.nlm.nih.gov/entrez/viewer.fcgi?db=protein&val=CBK67835.1
GH43	CBK67990	BXY_29670 (xyl43S_XB1A)	Bacteroides xylanisolvens XB1A	http://www.ncbi.nlm.nih.gov/entrez/viewer.fcgi?db=protein&val=CBK67990.1
GH43	ALJ48250	Bovatus_03644 (Xsa_3)	Bacteroides ovatus strain ATCC 8483	http://www.ncbi.nlm.nih.gov/entrez/viewer.fcgi?db=protein&val=ALJ48250.1
GH43	CBK68295	BXY_32910 (xyl43T_XB1A)	Bacteroides xylanisolvens XB1A	http://www.ncbi.nlm.nih.gov/entrez/viewer.fcgi?db=protein&val=CBK68295.1
GH43	ALJ49066	Bovatus_04473 (Xynb_10)	Bacteroides ovatus strain ATCC 8483	http://www.ncbi.nlm.nih.gov/entrez/viewer.fcgi?db=protein&val=ALJ49066.1
GH43	CBK69064	BXY_41540 (xyl43U_XB1A)	Bacteroides xylanisolvens XB1A	http://www.ncbi.nlm.nih.gov/entrez/viewer.fcgi?db=protein&val=CBK69064.1
GH43	ALJ48249	Bovatus_03643	Bacteroides ovatus strain ATCC 8483	http://www.ncbi.nlm.nih.gov/entrez/viewer.fcgi?db=protein&val=ALJ48249.1
GH43	CBK67940	BXY_29170(xyl43E)	Bacteroides xylanisolvens XB1A	http://www.ncbi.nlm.nih.gov/entrez/viewer.fcgi?db=protein&val=CBK67940.1
GH43	CBK67946	BXY_29230(xyl43G)	Bacteroides xylanisolvens XB1A	http://www.ncbi.nlm.nih.gov/entrez/viewer.fcgi?db=protein&val=CBK67946.1
GH43	CBK67835	BXY_28080 (xyl43Q)	Bacteroides xylanisolvens XB1A	http://www.ncbi.nlm.nih.gov/entrez/viewer.fcgi?db=protein&val=CBK67835.1
GH43	CBK67946	BXY_29230(xyl43D)	Bacteroides xylanisolvens XB1A	http://www.ncbi.nlm.nih.gov/entrez/viewer.fcgi?db=protein&val=CBK67946.1
GH43	CBK67947	BXY_29240 (fragment)	Bacteroides xylanisolvens XB1A	http://www.ncbi.nlm.nih.gov/entrez/viewer.fcgi?db=protein&val=CBK67947.1
GH43	ALJ48326	Bovatus_03721 (Xynb_8)	Bacteroides ovatus ATCC 8483	http://www.ncbi.nlm.nih.gov/entrez/viewer.fcgi?db=protein&val=ALJ48326.1
GH43	BAF38933	BAD_0152	Bifidobacterium adolescentis ATCC 15703	http://www.ncbi.nlm.nih.gov/entrez/viewer.fcgi?db=protein&val=BAF38933.1
GH43	BAF39204	α-L-arabinofuranosidase (AXH-m;AbfA;BAD_0423)	Bifidobacterium adolescentis ATCC 15703	http://www.ncbi.nlm.nih.gov/entrez/viewer.fcgi?db=protein&val=BAF39204.1
GH43	BAF39984	BAD_1203	Bifidobacterium adolescentis ATCC 15703	http://www.ncbi.nlm.nih.gov/entrez/viewer.fcgi?db=protein&val=BAF39984.1
GH43	BAF40308	β-xylosidase (BAD_1527)	Bifidobacterium adolescentis ATCC 15703	http://www.ncbi.nlm.nih.gov/entrez/viewer.fcgi?db=protein&val=BAF40308.1
GH43	AAO67499, BAF39082	double substituted xylan α-1,3-L-arabinofuranosidase d3 (AXHd3;AXH-d3;BaAXH-d3;BAD_0301;E-AFAM2)	Bifidobacterium adolescentis ATCC 15703 / DSM 20083	http://www.ncbi.nlm.nih.gov/entrez/viewer.fcgi?db=protein&val=AAO67499.1
GH43	ACL28785	BLA_0486	Bifidobacterium animalis subsp. lactis AD011	http://www.ncbi.nlm.nih.gov/entrez/viewer.fcgi?db=protein&val=ACL28785.1
GH43	ACL29339	BLA_1051	Bifidobacterium animalis subsp. lactis AD011	http://www.ncbi.nlm.nih.gov/entrez/viewer.fcgi?db=protein&val=ACL29339.1
GH43	ADC85545	BIF_00633	Bifidobacterium animalis subsp. lactis BB-12	http://www.ncbi.nlm.nih.gov/entrez/viewer.fcgi?db=protein&val=ADC85545.1
GH43	ADC85536	BIF_00405	Bifidobacterium animalis subsp. lactis BB-12	http://www.ncbi.nlm.nih.gov/entrez/viewer.fcgi?db=protein&val=ADC85536.1
GH43	ACS45887	Balac_0512	Bifidobacterium animalis subsp. lactis Bl-04 Bl-04; ATCC SD5219	http://www.ncbi.nlm.nih.gov/entrez/viewer.fcgi?db=protein&val=ACS45887.1
GH43	ACS45895	Balac_0520	Bifidobacterium animalis subsp. lactis Bl-04 Bl-04; ATCC SD5219	http://www.ncbi.nlm.nih.gov/entrez/viewer.fcgi?db=protein&val=ACS45895.1
GH43	ACS47454	Balat_0512	Bifidobacterium animalis subsp. lactis DSM 10140	http://www.ncbi.nlm.nih.gov/entrez/viewer.fcgi?db=protein&val=ACS47454.1
GH43	ACS47462	Balat_0520	Bifidobacterium animalis subsp. lactis DSM 10140	http://www.ncbi.nlm.nih.gov/entrez/viewer.fcgi?db=protein&val=ACS47462.1
GH43	ADG33085	BalV_0497	Bifidobacterium animalis subsp. lactis V9	http://www.ncbi.nlm.nih.gov/entrez/viewer.fcgi?db=protein&val=ADG33085.1
GH43	ACD98956	BLD_1511	Bifidobacterium longum DJO10A	http://www.ncbi.nlm.nih.gov/entrez/viewer.fcgi?db=protein&val=ACD98956.1
GH43	ACD98988	BLD_1543 (XynB2)	Bifidobacterium longum DJO10A	http://www.ncbi.nlm.nih.gov/entrez/viewer.fcgi?db=protein&val=ACD98988.1
GH43	ACD99105	BLD_1660	Bifidobacterium longum DJO10A	http://www.ncbi.nlm.nih.gov/entrez/viewer.fcgi?db=protein&val=ACD99105.1
GH43	AAN24005, NP_695369	BL0146	Bifidobacterium longum NCC2705	http://www.ncbi.nlm.nih.gov/entrez/viewer.fcgi?db=protein&val=AAN24005.1
GH43	AAN24037, NP_695401	BL0183	Bifidobacterium longum NCC2705	http://www.ncbi.nlm.nih.gov/entrez/viewer.fcgi?db=protein&val=AAN24037.1
GH43	AAN25334, NP_696698	BL1543 (XynD)	Bifidobacterium longum NCC2705	http://www.ncbi.nlm.nih.gov/entrez/viewer.fcgi?db=protein&val=AAN25334.1
GH43	ACJ53465	Blon_2411	Bifidobacterium longum subsp. infantis ATCC 15697 = JCM 1222 = DSM 20088	http://www.ncbi.nlm.nih.gov/entrez/viewer.fcgi?db=protein&val=ACJ53465.1
GH43	CBK70116	BIL_04740 (fragment)	Bifidobacterium longum subsp. longum F8	http://www.ncbi.nlm.nih.gov/entrez/viewer.fcgi?db=protein&val=CBK70116.1
GH43	CBK70222	BIL_06070	Bifidobacterium longum subsp. longum F8	http://www.ncbi.nlm.nih.gov/entrez/viewer.fcgi?db=protein&val=CBK70222.1
GH43	CBK70246	BIL_06410	Bifidobacterium longum subsp. longum F8	http://www.ncbi.nlm.nih.gov/entrez/viewer.fcgi?db=protein&val=CBK70246.1
GH43	ADH01352	BLJ_1929	Bifidobacterium longum subsp. longum JDM301	http://www.ncbi.nlm.nih.gov/entrez/viewer.fcgi?db=protein&val=ADH01352.1
GH43	AAA63610	α-L-arabinofuranosidase / β-xylosidase (XylB)	Butyrivibrio fibrisolvens GS 113	http://www.ncbi.nlm.nih.gov/entrez/viewer.fcgi?db=protein&val=AAA63610.1
GH43	AAB03089	arabinosidase	Butyrivibrio fibrisolvens H17C	http://www.ncbi.nlm.nih.gov/entrez/viewer.fcgi?db=protein&val=AAB03089.1
GH43	ACZ98594	β-xylosidase (CGSCsYakCAS_10615) (fragment)	Cellulosilyticum ruminicola CGMCC 1.5065	http://www.ncbi.nlm.nih.gov/entrez/viewer.fcgi?db=protein&val=ACZ98594.1
GH43	ACZ98626	ORF (fragment)	Cellulosilyticum ruminicola CGMCC 1.5065	http://www.ncbi.nlm.nih.gov/entrez/viewer.fcgi?db=protein&val=ACZ98626.1
GH43	ACZ98627	ORF (fragment)	Cellulosilyticum ruminicola CGMCC 1.5065	http://www.ncbi.nlm.nih.gov/entrez/viewer.fcgi?db=protein&val=ACZ98627.1
GH43	ACZ98635	CGSCsYakCAS_07351 (fragment)	Cellulosilyticum ruminicola CGMCC 1.5065	http://www.ncbi.nlm.nih.gov/entrez/viewer.fcgi?db=protein&val=ACZ98635.1
GH43	ABP59145	Ent638_0457	Enterobacter sp 638	http://www.ncbi.nlm.nih.gov/entrez/viewer.fcgi?db=protein&val=ABP59145.1
GH43	ABP59343	Ent638_0656	Enterobacter sp 638	http://www.ncbi.nlm.nih.gov/entrez/viewer.fcgi?db=protein&val=ABP59343.1
GH43	ABP61660	Ent638_2996	Enterobacter sp 638	http://www.ncbi.nlm.nih.gov/entrez/viewer.fcgi?db=protein&val=ABP61660.1
GH43	AAQ43591, CUX99741	Sequence 4149 from patent US 6583275	Enterococcus faecium	http://www.ncbi.nlm.nih.gov/entrez/viewer.fcgi?db=protein&val=AAQ43591.1
GH43	AAQ44564	Sequence 5122 from patent US 6583275	Enterococcus faecium	http://www.ncbi.nlm.nih.gov/entrez/viewer.fcgi?db=protein&val=AAQ44564.1
GH43	ACR71981	EUBELI_00980	Eubacterium eligens ATCC 27750	http://www.ncbi.nlm.nih.gov/entrez/viewer.fcgi?db=protein&val=ACR71981.1
GH43	ACR72558	EUBELI_01566	Eubacterium eligens ATCC 27750	http://www.ncbi.nlm.nih.gov/entrez/viewer.fcgi?db=protein&val=ACR72558.1
GH43	ACR72648	EUBELI_01657	Eubacterium eligens ATCC 27750	http://www.ncbi.nlm.nih.gov/entrez/viewer.fcgi?db=protein&val=ACR72648.1
GH43	CBL11111	RO1_03210 (xyl43D_XB6B4)	Roseburia intestinalis XB6B4	http://www.ncbi.nlm.nih.gov/entrez/viewer.fcgi?db=protein&val=CBL11111.1
GH43	ACR76309	EUBREC_2578	Agathobacter rectalis ATCC 33656	http://www.ncbi.nlm.nih.gov/entrez/viewer.fcgi?db=protein&val=ACR76309.1
GH43	AEN98134	RHOM_15140	Roseburia hominis A2-183	http://www.ncbi.nlm.nih.gov/entrez/viewer.fcgi?db=protein&val=AEN98134.1
GH43	CBL09829	ROI_29350	Roseburia intestinalis M50/1	http://www.ncbi.nlm.nih.gov/entrez/viewer.fcgi?db=protein&val=CBL09829.1
GH43	CBK92901	ERE_08480	Agathobacter rectalis M104/1	http://www.ncbi.nlm.nih.gov/entrez/viewer.fcgi?db=protein&val=CBK92901.1
GH43	CBK91538	EUR_25660	Agathobacter rectalis DSM 17629	http://www.ncbi.nlm.nih.gov/entrez/viewer.fcgi?db=protein&val=CBK91538.1
GH43	ABJ65333	β-xylosidase (LbX;XynB2;LVIS_2285)	Lactobacillus brevis ATCC 367	http://www.ncbi.nlm.nih.gov/entrez/viewer.fcgi?db=protein&val=ABJ65333.1
GH43	ABJ63538	LVIS_0375 (XynB1)	Lactobacillus brevis ATCC 367	http://www.ncbi.nlm.nih.gov/entrez/viewer.fcgi?db=protein&val=ABJ63538.1
GH43	ABJ64815	LVIS_1748 (Abf3)	Lactobacillus brevis ATCC 367	http://www.ncbi.nlm.nih.gov/entrez/viewer.fcgi?db=protein&val=ABJ64815.1
GH43	BAG26741	LAF_0405	Lactobacillus fermentum IFO 3956	http://www.ncbi.nlm.nih.gov/entrez/viewer.fcgi?db=protein&val=BAG26741.1
GH43	CAL97911	putative xylan beta-1,4-xylosidase	Lactococcus lactis subsp cremoris MG1363	http://www.ncbi.nlm.nih.gov/entrez/viewer.fcgi?db=protein&val=CAL97911.1
GH43	ABJ72819	LACR_1291	Lactococcus lactis subsp cremoris SK11	http://www.ncbi.nlm.nih.gov/entrez/viewer.fcgi?db=protein&val=ABJ72819.1
GH43	AAK05603, NP_267661	L0234 (XynB)	Lactococcus lactis subsp lactis Il1403	http://www.ncbi.nlm.nih.gov/entrez/viewer.fcgi?db=protein&val=AAK05603.1
GH43	ABX75732	LLKF_0951	Lactococcus lactis subsp lactis KF147	http://www.ncbi.nlm.nih.gov/entrez/viewer.fcgi?db=protein&val=ABX75732.1
GH43	ABX75762	LLKF_1625	Lactococcus lactis subsp lactis KF147	http://www.ncbi.nlm.nih.gov/entrez/viewer.fcgi?db=protein&val=ABX75762.2
GH43	ABX75767	LLKF_1620	Lactococcus lactis subsp lactis KF147	http://www.ncbi.nlm.nih.gov/entrez/viewer.fcgi?db=protein&val=ABX75767.2
GH43	CAL98182	llmg_1608	Lactococcus lactis subsp. cremoris MG1363	http://www.ncbi.nlm.nih.gov/entrez/viewer.fcgi?db=protein&val=CAL98182.1
GH43	AAD20247, AAD20253, AAD20259	β-xylosidase xynB (fragment)	Lactococcus lactis subsp. lactis 210 / IO-1 / NRRL B-4449	http://www.ncbi.nlm.nih.gov/entrez/viewer.fcgi?db=protein&val=AAD20247.1
GH43	AAK05603, NP_267661	L0234 (XynB)	Lactococcus lactis subsp. lactis Il1403	http://www.ncbi.nlm.nih.gov/entrez/viewer.fcgi?db=protein&val=AAK05603.1
GH43	ABX75762	LLKF_1625	Lactococcus lactis subsp. lactis KF147	http://www.ncbi.nlm.nih.gov/entrez/viewer.fcgi?db=protein&val=ABX75762.2
GH43	CBA60102	CD196_0034	Clostridioides difficile CD196	http://www.ncbi.nlm.nih.gov/entrez/viewer.fcgi?db=protein&val=CBA60102.1
GH43	CBE01501	CDR20291_0022	Clostridioides difficile R20291	http://www.ncbi.nlm.nih.gov/entrez/viewer.fcgi?db=protein&val=CBE01501.1
GH43	CAA89208, CAD21010	β-xylosidase (XynB;Orf0389;00389-GPBOY)	Prevotella bryantii B14	http://www.ncbi.nlm.nih.gov/entrez/viewer.fcgi?db=protein&val=CAA89208.1
GH43	BAA78558	β-xylosidase (probable fragment)	Prevotella ruminicola T31	http://www.ncbi.nlm.nih.gov/entrez/viewer.fcgi?db=protein&val=ADE83743.1
GH43	CBL11991	RO1_13620 (xyl43A_XB6B4)	Roseburia intestinalis XB6B4	http://www.ncbi.nlm.nih.gov/entrez/viewer.fcgi?db=protein&val=CBL11991.1
GH43	CBL09364	ROI_23920	Roseburia intestinalis M50/1	http://www.ncbi.nlm.nih.gov/entrez/viewer.fcgi?db=protein&val=CBL09364.1
GH43	CBL11992	xyl43B_XB6B4	Roseburia intestinalis XB6B4	http://www.ncbi.nlm.nih.gov/entrez/viewer.fcgi?db=protein&val=CBL11992.1
GH43	CBL11111	RO1_03210 (xyl43D_XB6B4)	Roseburia intestinalis XB6B4	http://www.ncbi.nlm.nih.gov/entrez/viewer.fcgi?db=protein&val=CBL11111.1
GH43	CBL13089	RO1_26390 (xyl43E_XB6B4)	Roseburia intestinalis XB6B4	http://www.ncbi.nlm.nih.gov/entrez/viewer.fcgi?db=protein&val=CBL13089.1
GH43	CBL10563	ROI_37890	Roseburia intestinalis M50/1	http://www.ncbi.nlm.nih.gov/entrez/viewer.fcgi?db=protein&val=CBL10563.1
GH43	CBL12098	RO1_14860 (xyl43F_XB6B4)	Roseburia intestinalis XB6B4	http://www.ncbi.nlm.nih.gov/entrez/viewer.fcgi?db=protein&val=CBL12098.1
GH43	CBL13352	RO1_29910 (xyl43G_XB6B4)	Roseburia intestinalis XB6B4	http://www.ncbi.nlm.nih.gov/entrez/viewer.fcgi?db=protein&val=CBL13352.1
GH43	AAB97967	β-xylosidase / α-L-arabinofuranosidase (Xsa;Sxa;SXA)	Selenomonas ruminantium GA192	http://www.ncbi.nlm.nih.gov/entrez/viewer.fcgi?db=protein&val=AAB97967.1
GH43	CBK67947	BXY_29240 (fragment)(xyn43H)	Bacteroides xylanisolvens XB1A	http://www.ncbi.nlm.nih.gov/protein/CBK67947
GH43	ALJ48326	Bovatus_03721 (Xynb_8)	Bacteroides ovatus ATCC 8483	http://www.ncbi.nlm.nih.gov/entrez/viewer.fcgi?db=protein&val=ALJ48326.1
GH43	CBK67990	BXY_29670 (xyl43S_XB1A)	Bacteroides xylanisolvens XB1A	http://www.ncbi.nlm.nih.gov/entrez/viewer.fcgi?db=protein&val=CBK67990.1
GH43	EDO10792	BACOVA_03425	Bacteroides ovatus ATCC 8483	https://www.ncbi.nlm.nih.gov/protein/EDO10792
GH43	AKA51195	VU15_05395	Bacteroides fragilis BOB25	https://www.ncbi.nlm.nih.gov/protein/AKA51195
GH43	CBW21812	BF638R_1266	Bacteroides fragilis 638R	https://www.ncbi.nlm.nih.gov/protein/CBW21812
GH44	CBL10126	ROI_32790	Roseburia intestinalis M50/1	http://www.ncbi.nlm.nih.gov/entrez/viewer.fcgi?db=protein&val=CBL10126.1
GH48	AAB00822, AAA50257, ACH05303, AEE47513	cellobiohydrolase B (Cbp120;CbhB;CenE)	Cellulomonas fimi ATCC 484	http://www.ncbi.nlm.nih.gov/entrez/viewer.fcgi?db=protein&val=AAB00822.1
GH48	ACZ98592	cellobiohydrolase (CGSCsYakCAS_04820)	Cellulosilyticum ruminicola CGMCC 1.5065	http://www.ncbi.nlm.nih.gov/entrez/viewer.fcgi?db=protein&val=ACZ98592.1
GH48	AAK78887, NP_347547	CAC0911 (CelF)	Clostridium acetobutylicum ATCC 824	http://www.ncbi.nlm.nih.gov/entrez/viewer.fcgi?db=protein&val=AAK78887.1
GH48	ACL75108, AAA73866, AAB41452	processive endo-cellulase F (CelF;Ccel_0729)	Clostridium cellulolyticum H10	http://www.ncbi.nlm.nih.gov/entrez/viewer.fcgi?db=protein&val=ACL75108.1
GH48	AAC38571	exoglucanase S (ExgS;P70)	Clostridium cellulovorans ATCC 35296	http://www.ncbi.nlm.nih.gov/entrez/viewer.fcgi?db=protein&val=AAC38571.3
GH48	ACV92098	ORF (fragment)	Clostridium clariflavum DSM 19732	http://www.ncbi.nlm.nih.gov/entrez/viewer.fcgi?db=protein&val=ACV92098.1
GH48	MF773968	GH48 Neocallimastix M32	Neocallimastix M32
GH48	AAN76735	cellulase Cel48A	Piromyces equi	http://www.ncbi.nlm.nih.gov/entrez/viewer.fcgi?db=protein&val=AAN76735.1
GH48	MF773967	GH48 Piromyces M4	Piromyces M4
GH48	AAN76734	cellulase Cel48A	Piromyces sp. E2	http://www.ncbi.nlm.nih.gov/entrez/viewer.fcgi?db=protein&val=AAN76734.1
GH48	AAR23324	processive glycoside hydrolase Cel48A	Pseudobacteroides cellulosolvens ATCC 35603 = DSM 2933	http://www.ncbi.nlm.nih.gov/entrez/viewer.fcgi?db=protein&val=AAR23324.1
GH48	CAS03459	Cel48A (CBP2)	Ruminococcus albus 20	http://www.ncbi.nlm.nih.gov/entrez/viewer.fcgi?db=protein&val=CAS03459.1
GH48	AAR01217	processive endocellulase	Ruminococcus albus 8	http://www.ncbi.nlm.nih.gov/entrez/viewer.fcgi?db=protein&val=AAR01217.1
GH5	ACR74405	EUBREC_0616	Agathobacter rectalis ATCC 33656	http://www.ncbi.nlm.nih.gov/entrez/viewer.fcgi?db=protein&val=ACR74405.1
GH5	BAD47591	BF0840	Bacteroides fragilis YCH46	http://www.ncbi.nlm.nih.gov/entrez/viewer.fcgi?db=protein&val=BAD47591.1
GH5	BAF39983	BAD_1202	Bifidobacterium adolescentis ATCC 15703	http://www.ncbi.nlm.nih.gov/entrez/viewer.fcgi?db=protein&val=BAF39983.1
GH5	BAF39985	BAD_1204	Bifidobacterium adolescentis ATCC 15703	http://www.ncbi.nlm.nih.gov/entrez/viewer.fcgi?db=protein&val=BAF39985.1
GH5	ACL28941	BLA_0648	Bifidobacterium animalis subsp. lactis AD011	http://www.ncbi.nlm.nih.gov/entrez/viewer.fcgi?db=protein&val=ACL28941.1
GH5	BAH23806	ManN	Bifidobacterium animalis subsp. lactis BI07	http://www.ncbi.nlm.nih.gov/entrez/viewer.fcgi?db=protein&val=BAH23806.1
GH5	ACS46797	Balac_1450	Bifidobacterium animalis subsp. lactis Bl-04 Bl-04; ATCC SD5219	http://www.ncbi.nlm.nih.gov/entrez/viewer.fcgi?db=protein&val=ACS46797.1
GH5	ACS48364	Balat_1450	Bifidobacterium animalis subsp. lactis DSM 10140	http://www.ncbi.nlm.nih.gov/entrez/viewer.fcgi?db=protein&val=ACS48364.1
GH5	ACD97641	BLD_0195	Bifidobacterium longum DJO10A	http://www.ncbi.nlm.nih.gov/entrez/viewer.fcgi?db=protein&val=ACD97641.1
GH5	AAN25133, NP_696497	BL1333	Bifidobacterium longum NCC2705	http://www.ncbi.nlm.nih.gov/entrez/viewer.fcgi?db=protein&val=AAN25133.1
GH5	AAN25544, NP_696908	BL1761	Bifidobacterium longum NCC2705	http://www.ncbi.nlm.nih.gov/entrez/viewer.fcgi?db=protein&val=AAN25544.1
GH5	ACJ51728	Blon_0621	Bifidobacterium longum subsp. infantis ATCC 15697 = JCM 1222 = DSM 20088	http://www.ncbi.nlm.nih.gov/entrez/viewer.fcgi?db=protein&val=ACJ51728.1
GH5	ACJ53432	Blon_2377	Bifidobacterium longum subsp. infantis ATCC 15697 = JCM 1222 = DSM 20088	http://www.ncbi.nlm.nih.gov/entrez/viewer.fcgi?db=protein&val=ACJ53432.1
GH5	AAA20893	endo-1,4-glucanase A	Butyrivibrio fibrisolvens A46	http://www.ncbi.nlm.nih.gov/entrez/viewer.fcgi?db=protein&val=AAA20893.1
GH5	CAA35574	endo-β-1,4-glucanase 1 (End1;EglI;EGI)	Butyrivibrio fibrisolvens H17C	http://www.ncbi.nlm.nih.gov/entrez/viewer.fcgi?db=protein&val=CAA35574.1
GH5	ACZ98591	endoglucanase / xylanase (CGSCsYakCAS_09989)	Cellulosilyticum ruminicola CGMCC 1.5065	http://www.ncbi.nlm.nih.gov/entrez/viewer.fcgi?db=protein&val=ACZ98591.1
GH5	ACZ98599	CGSCsYakCAS_16179	Cellulosilyticum ruminicola CGMCC 1.5065	http://www.ncbi.nlm.nih.gov/entrez/viewer.fcgi?db=protein&val=ACZ98599.1
GH5	ACZ98603	CGSCsYakCAS_00694 (fragment)	Cellulosilyticum ruminicola CGMCC 1.5065	http://www.ncbi.nlm.nih.gov/entrez/viewer.fcgi?db=protein&val=ACZ98603.1
GH5	ACZ98607	CGSCsYakCAS_19105 (fragment)	Cellulosilyticum ruminicola CGMCC 1.5065	http://www.ncbi.nlm.nih.gov/entrez/viewer.fcgi?db=protein&val=ACZ98607.1
GH5	ACZ98609	CGSCsYakCAS_19240 (fragment)	Cellulosilyticum ruminicola CGMCC 1.5065	http://www.ncbi.nlm.nih.gov/entrez/viewer.fcgi?db=protein&val=ACZ98609.1
GH5	BAA76394	endo-β-1,4-glucanase (Epi3) (probable fragment)	Epidinium caudatum	http://www.ncbi.nlm.nih.gov/entrez/viewer.fcgi?db=protein&val=BAA76394.1
GH5	BAC57893	endoglucanase (Epi2)	Epidinium caudatum	http://www.ncbi.nlm.nih.gov/entrez/viewer.fcgi?db=protein&val=BAC57893.1
GH5	BAC57895_I	cellulase (CelA) (GH5 in tandem)	Epidinium caudatum	http://www.ncbi.nlm.nih.gov/entrez/viewer.fcgi?db=protein&val=BAC57895.1
GH5	BAC57895_II	cellulase (CelA) (GH5 in tandem)	Epidinium caudatum	http://www.ncbi.nlm.nih.gov/entrez/viewer.fcgi?db=protein&val=BAC57895.1
GH5	CAH69214, CAL91975	CMCase (Cmc-06)	Epidinium ecaudatum	http://www.ncbi.nlm.nih.gov/entrez/viewer.fcgi?db=protein&val=CAH69214.1
GH5	CAL91968	cellulase (Cmc-08) (fragment)	Epidinium ecaudatum	http://www.ncbi.nlm.nih.gov/entrez/viewer.fcgi?db=protein&val=CAL91968.1
GH5	CAL91969	Cmc-02 (fragment)	Epidinium ecaudatum	http://www.ncbi.nlm.nih.gov/entrez/viewer.fcgi?db=protein&val=CAL91969.1
GH5	CAL91971	cellulase (Cmc-13) (fragment)	Epidinium ecaudatum	http://www.ncbi.nlm.nih.gov/entrez/viewer.fcgi?db=protein&val=CAL91971.1
GH5	CAL91973	Cmc-01A (partial) (fragment)	Epidinium ecaudatum	http://www.ncbi.nlm.nih.gov/entrez/viewer.fcgi?db=protein&val=CAL91973.1
GH5	CAL91974	Cmc-01B (fragment)	Epidinium ecaudatum	http://www.ncbi.nlm.nih.gov/entrez/viewer.fcgi?db=protein&val=CAL91974.1
GH5	BAE46390_I	endoglucanase (EcCel5A) (GH5 in tandem)	Eubacterium cellulosolvens 5	http://www.ncbi.nlm.nih.gov/entrez/viewer.fcgi?db=protein&val=BAE46390.1
GH5	BAE46390_II	endoglucanase (EcCel5A) (GH5 in tandem)	Eubacterium cellulosolvens 5	http://www.ncbi.nlm.nih.gov/entrez/viewer.fcgi?db=protein&val=BAE46390.1
GH5	ACR73731	EUBELI_20587	Eubacterium eligens ATCC 27750	http://www.ncbi.nlm.nih.gov/entrez/viewer.fcgi?db=protein&val=ACR73731.1
GH5	AAA92982	endo-β-1,4-glucanase 3 (Cel-3)	Fibrobacter intestinalis DR7	http://www.ncbi.nlm.nih.gov/entrez/viewer.fcgi?db=protein&val=AAA92982.1
GH5	ACX75598, ADL25634	Fisuc_2011 / FSU_2534	Fibrobacter succinogenes	http://www.ncbi.nlm.nih.gov/entrez/viewer.fcgi?db=protein&val=ACX75598.1
GH5	ACX76513, ADL26912	Fisuc_2933 / FSU_0196	Fibrobacter succinogenes	http://www.ncbi.nlm.nih.gov/entrez/viewer.fcgi?db=protein&val=ACX76513.1
GH5	ACX76661, ADL25927	Fisuc_3081 / FSU_0347	Fibrobacter succinogenes	http://www.ncbi.nlm.nih.gov/entrez/viewer.fcgi?db=protein&val=ACX76661.1
GH5	AAA92981	endoglucanase 3 (Cel-3)	Fibrobacter succinogenes A3C	http://www.ncbi.nlm.nih.gov/entrez/viewer.fcgi?db=protein&val=AAA92981.1
GH5	AAA92980	endoglucanase 3 (Cel-3)	Fibrobacter succinogenes REH9-1	http://www.ncbi.nlm.nih.gov/entrez/viewer.fcgi?db=protein&val=AAA92980.1
GH5	AAA24893, ACX75816, ADL25000	endo-β-1,4-glucanase 3 (Cel3;Cel-3;Eg3;Fisuc_2230;FSU_2772)	Fibrobacter succinogenes subsp. succinogenes S85	http://www.ncbi.nlm.nih.gov/entrez/viewer.fcgi?db=protein&val=AAA24893.1
GH5	AAA50210, ACX75179, ADL26975	cellodextrinase A (CedA;Fisuc_1584;FSU_2070)	Fibrobacter succinogenes subsp. succinogenes S85	http://www.ncbi.nlm.nih.gov/entrez/viewer.fcgi?db=protein&val=AAA50210.1
GH5	AAB38548, ACX74504, ADL25356	endo-β-1,4-glucanase G (CelG;Fisuc_0897;FSU_1346)	Fibrobacter succinogenes subsp. succinogenes S85	http://www.ncbi.nlm.nih.gov/entrez/viewer.fcgi?db=protein&val=AAB38548.1
GH5	ABU45500, ACX75950, ADL27061	cellulase (Fisuc_2364;FSU_2914)	Fibrobacter succinogenes subsp. succinogenes S85	http://www.ncbi.nlm.nih.gov/entrez/viewer.fcgi?db=protein&val=ABU45500.1
GH5	ACX74338	Fisuc_0728 / FSU_1166	Fibrobacter succinogenes subsp. succinogenes S85	http://www.ncbi.nlm.nih.gov/entrez/viewer.fcgi?db=protein&val=ACX74338.1
GH5	ACX74396, ADL25822	Fisuc_0786 / FSU_1228	Fibrobacter succinogenes subsp. succinogenes S85	http://www.ncbi.nlm.nih.gov/entrez/viewer.fcgi?db=protein&val=ACX74396.1
GH5	ACX74827, ADL26286	Fisuc_1224 / FSU_1685	Fibrobacter succinogenes subsp. succinogenes S85	http://www.ncbi.nlm.nih.gov/entrez/viewer.fcgi?db=protein&val=ACX74827.1
GH5	ACX75120, ADL26743	Fisuc_1523 / FSU_2005	Fibrobacter succinogenes subsp. succinogenes S85	http://www.ncbi.nlm.nih.gov/entrez/viewer.fcgi?db=protein&val=ACX75120.1
GH5	ACX75256, ADL25349	Fisuc_1661 / FSU_2150	Fibrobacter succinogenes subsp. succinogenes S85	http://www.ncbi.nlm.nih.gov/entrez/viewer.fcgi?db=protein&val=ACX75256.1
GH5	AAC63094	endo-β-1,4-glucanase A (CelA)	Neocallimastix frontalis	http://www.ncbi.nlm.nih.gov/entrez/viewer.fcgi?db=protein&val=AAC63094.1
GH5	AAE59927, CAA83238	endo-β-1,4-glucanase B (CelB)	Neocallimastix patriciarum	http://www.ncbi.nlm.nih.gov/entrez/viewer.fcgi?db=protein&val=AAE59927.1
GH5	AAC06321, AEX92707	endo-β-1,4-glucanase D (CelD;W5-CelD;W5C-P)	Neocallimastix patriciarum W5	http://www.ncbi.nlm.nih.gov/entrez/viewer.fcgi?db=protein&val=AAC06321.1
GH5	AAC49731	endo-β-1,4-glucanase (CelA)	Orpinomyces joyonii 19-2	http://www.ncbi.nlm.nih.gov/entrez/viewer.fcgi?db=protein&val=AAC49731.1
GH5	AAB69347	endo-β-1,4-glucanase (CelB29)	Orpinomyces joyonii SG4	http://www.ncbi.nlm.nih.gov/entrez/viewer.fcgi?db=protein&val=AAB69347.1
GH5	AAB69348	endo-β-1,4-glucanase (CelB2) (probable fragment)	Orpinomyces joyonii SG4	http://www.ncbi.nlm.nih.gov/entrez/viewer.fcgi?db=protein&val=AAB69348.1
GH5	ACY25184	CelE (fragment)	Orpinomyces sp. FCT 2	http://www.ncbi.nlm.nih.gov/entrez/viewer.fcgi?db=protein&val=ACY25184.1
GH5	AAC05164	endo-β-1,4-glucanase E (CelE)	Orpinomyces sp. PC-2	http://www.ncbi.nlm.nih.gov/entrez/viewer.fcgi?db=protein&val=AAC05164.1
GH5	AAD04193, AAE59925	endo-β-1,4-glucanase B (CelB)	Orpinomyces sp. PC-2	http://www.ncbi.nlm.nih.gov/entrez/viewer.fcgi?db=protein&val=AAD04193.1
GH5	AAL01213	β-mannanase (ManA)	Orpinomyces sp. PC-2	http://www.ncbi.nlm.nih.gov/entrez/viewer.fcgi?db=protein&val=AAL01213.1
GH5	CAB92326	endoglucanase 5A (Cel5A)	Piromyces equi	http://www.ncbi.nlm.nih.gov/entrez/viewer.fcgi?db=protein&val=CAB92326.1
GH5	AAD43818	endoglucanase (Egl-1)	Piromyces rhizinflatus 2301	http://www.ncbi.nlm.nih.gov/entrez/viewer.fcgi?db=protein&val=AAD43818.1
GH5	BAC57896_I	CelA (partial) (in tandem)	Polyplastron multivesiculatum	http://www.ncbi.nlm.nih.gov/entrez/viewer.fcgi?db=protein&val=BAC57896.2
GH5	BAC578968_II	CelA (partial) (in tandem)	Polyplastron multivesiculatum	http://www.ncbi.nlm.nih.gov/entrez/viewer.fcgi?db=protein&val=BAC57896.2
GH5	CAL91970	Cmc-02 (fragment)	Polyplastron multivesiculatum	http://www.ncbi.nlm.nih.gov/entrez/viewer.fcgi?db=protein&val=CAL91970.1
GH5	CAL91972	cellulase (Cmc-13) (fragment)	Polyplastron multivesiculatum	http://www.ncbi.nlm.nih.gov/entrez/viewer.fcgi?db=protein&val=CAL91972.1
GH5	AAC97596, AAA22909	mixed-linkage β-glucanase/xyloglucanase (Orf4;CMCase;PBR_0368)	Prevotella bryantii B14	http://www.ncbi.nlm.nih.gov/entrez/viewer.fcgi?db=protein&val=AAC97596.1
GH5	AAC36862, ADE83418	xylanase / endoglucanase (PRU_2231)	Prevotella ruminicola 23	http://www.ncbi.nlm.nih.gov/entrez/viewer.fcgi?db=protein&val=AAC36862.1
GH5	ADE83057, BAA74515	endo-β-1,4-glucanase (PRU_1856)	Prevotella ruminicola 23	http://www.ncbi.nlm.nih.gov/entrez/viewer.fcgi?db=protein&val=ADE83057.1
GH5	BAA32286	endo-1,4-glucanase 4 (EGIV)	Ruminococcus albus	http://www.ncbi.nlm.nih.gov/entrez/viewer.fcgi?db=protein&val=BAA32286.1
GH5	AAT48117	cellulase	Ruminococcus albus 8	http://www.ncbi.nlm.nih.gov/entrez/viewer.fcgi?db=protein&val=AAT48117.1
GH5	AAA26469	endo-1,4-glucanase I (EGI)	Ruminococcus albus F-40	http://www.ncbi.nlm.nih.gov/entrez/viewer.fcgi?db=protein&val=AAA26469.1
GH5	BAA92146	endo-1,4-glucanase V (EgV)	Ruminococcus albus F-40	http://www.ncbi.nlm.nih.gov/entrez/viewer.fcgi?db=protein&val=BAA92146.1
GH5	BAA92430	β-1,4-endoglucanase VII (EgVII)	Ruminococcus albus F-40	http://www.ncbi.nlm.nih.gov/entrez/viewer.fcgi?db=protein&val=BAA92430.1
GH5	AAA26467, CAA38692	endo-β-1,4-glucanase A (CelA;EgA)	Ruminococcus albus SY3	http://www.ncbi.nlm.nih.gov/entrez/viewer.fcgi?db=protein&val=AAA26467.1
GH5	CAA38693	endo-β-1,4-glucanase B (CelB;EgB)	Ruminococcus albus SY3	http://www.ncbi.nlm.nih.gov/entrez/viewer.fcgi?db=protein&val=CAA38693.1
GH5	CAB05881, AAB19708	endo-β-1,4-glucanase A (EndA)	Ruminococcus flavefaciens 17	http://www.ncbi.nlm.nih.gov/entrez/viewer.fcgi?db=protein&val=CAB05881.1
GH5	CAA36207	cellodextrinase (CelA)	Ruminococcus flavefaciens FD-1	http://www.uniprot.org/uniprot/P16169
GH9	AAA24894, AAA24895	endo-1,4-glucanase A (EndA)	Fibrobacter succinogenes AR1	http://www.uniprot.org/uniprot/P23665
GH9	CAA39264	endo-1,4-glucanase C (Ced1)	Butyrivibrio fibrisolvens H17C	http://www.ncbi.nlm.nih.gov/entrez/viewer.fcgi?db=protein&val=CAA39264.1
GH9	ACZ98593	endoglucanase (CGSCsYakCAS_04825) (possible fragment)	Cellulosilyticum ruminicola CGMCC 1.5065	http://www.ncbi.nlm.nih.gov/entrez/viewer.fcgi?db=protein&val=ACZ98593.1
GH9	ACZ98595	CGSCsYakCAS_07788 (fragment)	Cellulosilyticum ruminicola CGMCC 1.5065	http://www.ncbi.nlm.nih.gov/entrez/viewer.fcgi?db=protein&val=ACZ98595.1
GH9	ACZ98604	CGSCsYakCAS_0483	Cellulosilyticum ruminicola CGMCC 1.5065	http://www.ncbi.nlm.nih.gov/entrez/viewer.fcgi?db=protein&val=ACZ98604.1
GH9	CAL91976	cellulase (Cmc-03) (fragment)	Epidinium ecaudatum	http://www.ncbi.nlm.nih.gov/entrez/viewer.fcgi?db=protein&val=CAL91976.1
GH9	CAL91977	cellulase (Cmc-04) (fragment)	Epidinium ecaudatum	http://www.ncbi.nlm.nih.gov/entrez/viewer.fcgi?db=protein&val=CAL91977.1
GH9	BAE20171	endoglucanase / cellulose-binding protein B (CbpB)	Eubacterium cellulosolvens 5	http://www.ncbi.nlm.nih.gov/entrez/viewer.fcgi?db=protein&val=BAE20171.1
GH9	BAH56283	Cel9C	Eubacterium cellulosolvens 5	http://www.ncbi.nlm.nih.gov/entrez/viewer.fcgi?db=protein&val=BAH56283.1
GH9	BAB86305	endoglucanase / cellulose-binding protein A / E1 (Cbpe1;CbpA)	Eubacterium cellulosolvens 5	http://www.ncbi.nlm.nih.gov/entrez/viewer.fcgi?db=protein&val=BAB86305.1
GH9	ACX75948	endo-glucanase (EndA FS;Fisuc_2362)	Fibrobacter succinogenes	http://www.ncbi.nlm.nih.gov/entrez/viewer.fcgi?db=protein&val=ACX75948.1
GH9	ACX76458	Fisuc_2876	Fibrobacter succinogenes	http://www.ncbi.nlm.nih.gov/entrez/viewer.fcgi?db=protein&val=ACX76458.1
GH9	AAC41523	endo-β-1,4-glucanase C (EgC;CMCase)	Fibrobacter succinogenes BL2	http://www.ncbi.nlm.nih.gov/entrez/viewer.fcgi?db=protein&val=AAC41523.1
GH9	AAA68129, ACX73672, ADL25229	endo-β-1,4-glucanase B (EndB;EgB;Fisuc_0057;FSU_0451)	Fibrobacter succinogenes subsp. succinogenes S85	http://www.ncbi.nlm.nih.gov/entrez/viewer.fcgi?db=protein&val=AAA68129.1
GH9	AAC44386, ACX75452, ADL24960	endo-1,4-glucanase D (CelD; Fisuc_1860; FSU_2362)	Fibrobacter succinogenes subsp. succinogenes S85	http://www.uniprot.org/uniprot/P77864
GH9	ABU45488, ACX74005, ADL25215	Fisuc_0393 / FSU_0809 (CBP-1)	Fibrobacter succinogenes subsp. succinogenes S85	http://www.ncbi.nlm.nih.gov/entrez/viewer.fcgi?db=protein&val=ABU45488.1
GH9	ABY60376, ACX75620, ADL26040	1,4-β-glucan glucohydrolase (Fisuc_2033;FSU_2558)	Fibrobacter succinogenes subsp. succinogenes S85	http://www.ncbi.nlm.nih.gov/entrez/viewer.fcgi?db=protein&val=ABY60376.1
GH9	ACX74006, ADL25291	Fisuc_0394 / FSU_0810	Fibrobacter succinogenes subsp. succinogenes S85	http://www.ncbi.nlm.nih.gov/entrez/viewer.fcgi?db=protein&val=ACX74006.1
GH9	ACX75128, ADL25041	Fisuc_1531 / FSU_2013	Fibrobacter succinogenes subsp. succinogenes S85	http://www.ncbi.nlm.nih.gov/entrez/viewer.fcgi?db=protein&val=ACX75128.1
GH9	ABU45498, AAC44385, ACX75451, ADL26362	endoglucanase 1 (CelE;End1;Fisuc_1859;FSU_2361)	Fibrobacter succinogenes subsp. succinogenes S85	http://www.ncbi.nlm.nih.gov/entrez/viewer.fcgi?db=protein&val=ABU45498.1
GH9	MF773966	GH9_PiromycesM4	Piromyces M4
GH9	AAM81967, AAM81966	cellulase	Piromyces sp. E2	http://www.ncbi.nlm.nih.gov/entrez/viewer.fcgi?db=protein&val=AAM81967.1
GH9	AAP30753	endoglucanase (fragment)	Piromyces sp. E2	http://www.ncbi.nlm.nih.gov/entrez/viewer.fcgi?db=protein&val=AAP30753.1
GH9	CAS03458	Cel9B (CBP1)	Ruminococcus albus 20	http://www.ncbi.nlm.nih.gov/entrez/viewer.fcgi?db=protein&val=CAS03458.1
GH9	AAR01216	processive endocellulase	Ruminococcus albus 8	http://www.ncbi.nlm.nih.gov/entrez/viewer.fcgi?db=protein&val=AAR01216.1
GH9	AAT48118	processive endocellulase	Ruminococcus albus 8	http://www.ncbi.nlm.nih.gov/entrez/viewer.fcgi?db=protein&val=AAT48118.1
GH9	BAB64431	cellulase VI (Cel9A)	Ruminococcus albus F-40	http://www.ncbi.nlm.nih.gov/entrez/viewer.fcgi?db=protein&val=BAB64431.1
GH9	AAA17731	endo-1,4-glucanase D (CelD) (fragment)	Ruminococcus flavefaciens FD-1	http://www.ncbi.nlm.nih.gov/entrez/viewer.fcgi?db=protein&val=AAA17731.1
